# Supplementary material for: ﻿Sinocyclocheiluslongicornus (Cypriniformes, Cyprinidae), a new species of microphthalmic hypogean fish from Guizhou, Southwest China
Source: Zookeys. 2023 Jan 17;1141:1–28. doi: 10.3897/zookeys.1141.91501 (PMC10208810; doi:10.3897/zookeys.1141.91501)
Supplement: XML Treatment for Sinocyclocheilus longicornus [file zookeys.1141.91501-treatment1.xml]

<!DOCTYPE tp:taxon-treatment
  PUBLIC "-//TaxonX//DTD Taxonomic Treatment Publishing DTD v0 20100105//EN" "tax-treatment-NSO.dtd">
<tp:taxon-treatment xmlns:tp="http://www.plazi.org/taxpub"><tp:treatment-meta><kwd-group><label>Taxon classification</label><kwd>
                <named-content content-type="kingdom">Animalia</named-content>
              </kwd><kwd>
                <named-content content-type="order">Cypriniformes</named-content>
              </kwd><kwd>
                <named-content content-type="family">Cyprinidae</named-content>
              </kwd></kwd-group><mixed-citation publication-type="journal"><person-group><name><surname>Xu</surname><given-names>Cheng</given-names></name><name><surname>Luo</surname><given-names>Tao</given-names></name><name><surname>Zhou</surname><given-names>Jia-Jun</given-names></name><name><surname>Wu</surname><given-names>Li</given-names></name><name><surname>Zhao</surname><given-names>Xin-Rui</given-names></name><name><surname>Yang</surname><given-names>Hong-Fu</given-names></name><name><surname>Xiao</surname><given-names>Ning</given-names></name><name><surname>Zhou</surname><given-names>Jiang</given-names></name></person-group><article-title>﻿<italic><tp:taxon-name><tp:taxon-name-part taxon-name-part-type="genus" reg="Sinocyclocheilus">Sinocyclocheilus</tp:taxon-name-part><tp:taxon-name-part taxon-name-part-type="species" reg="longicornus">longicornus</tp:taxon-name-part></tp:taxon-name></italic> (<tp:taxon-name><tp:taxon-name-part taxon-name-part-type="order">Cypriniformes</tp:taxon-name-part></tp:taxon-name>, <tp:taxon-name><tp:taxon-name-part taxon-name-part-type="family">Cyprinidae</tp:taxon-name-part></tp:taxon-name>), a new species of microphthalmic hypogean fish from Guizhou, Southwest China</article-title><source>Zookeys</source><day>17</day><month>01</month><year>2023</year><volume>1141</volume><fpage>1</fpage><lpage>28</lpage><pub-id pub-id-type="doi">10.3897/zookeys.1141.91501</pub-id></mixed-citation></tp:treatment-meta><tp:nomenclature><label>﻿</label><tp:taxon-name>
              <object-id xmlns:xlink="http://www.w3.org/1999/xlink" content-type="arpha" xlink:type="simple">EBB22465-0664-5390-A7B7-7ABFD5F242E3</object-id>
              <tp:taxon-name-part taxon-name-part-type="genus" reg="Sinocyclocheilus">Sinocyclocheilus</tp:taxon-name-part>
              <tp:taxon-name-part taxon-name-part-type="species" reg="longicornus">longicornus</tp:taxon-name-part>
              <object-id xmlns:xlink="http://www.w3.org/1999/xlink" content-type="zoobank" xlink:type="simple">https://zoobank.org/F447A6B3-1304-4734-BC57-B46E32034451</object-id>
            </tp:taxon-name><tp:taxon-authority>Luo, Xu, Wu, Zhou &amp; Zhou</tp:taxon-authority><tp:taxon-status xmlns:xlink="http://www.w3.org/1999/xlink" xlink:type="simple">sp. nov.</tp:taxon-status><xref ref-type="fig" rid="F4">Figs 4</xref><xref ref-type="fig" rid="F5">, 5</xref><xref ref-type="supplementary-material" rid="S1">, Suppl. material 1</xref></tp:nomenclature><tp:treatment-sec sec-type="material" id="SECID0EGAFK"><title>Material examined.</title><p><bold><italic>Holotype</italic>.</bold> GZNU20210503002, 135.9 mm total length (<abbrev xmlns:xlink="http://www.w3.org/1999/xlink" xlink:title="total length" id="ABBRID0ERAFK" xlink:type="simple">TL</abbrev>), 109.8 mm standard length (<abbrev xmlns:xlink="http://www.w3.org/1999/xlink" xlink:title="standard length" id="ABBRID0EVAFK" xlink:type="simple">SL</abbrev>), adult male collected by Jia-Jun Zhou and Tao Luo on May 6, 2021 in Hongguo Town, Panzhou City, Guizhou Province, China (<named-content xmlns:xlink="http://www.w3.org/1999/xlink" content-type="dwc:verbatimCoordinates" xlink:type="simple"><named-content content-type="geo-json" specific-use="{&#34;type&#34;:&#34;Point&#34;,&#34;coordinates&#34;:[104.404400,25.657600]}" id="NCID0E3AFK" xlink:type="simple">25.6576°N, 104.4044°E</named-content></named-content>; ca. 1852 m a.s.l.). <bold><italic>Paratypes</italic>.</bold> Fourteen adult male specimens from the same locality as the holotype: GZNU20210503001, GZNU20210503003–03013, GZNU20210503015–503016, 84.3–116.4 mm <abbrev xmlns:xlink="http://www.w3.org/1999/xlink" xlink:title="standard length" id="ABBRID0EFBFK" xlink:type="simple">SL</abbrev>, collected by Tao Luo, Jia-Jun Zhou, and Xing-Liang Wang on May 6, 2021.</p></tp:treatment-sec><tp:treatment-sec sec-type="diagnosis" id="SECID0EJBFK"><title>Diagnosis.</title><p><italic><tp:taxon-name><tp:taxon-name-part taxon-name-part-type="genus" reg="Sinocyclocheilus">Sinocyclocheilus</tp:taxon-name-part><tp:taxon-name-part taxon-name-part-type="species" reg="longicornus">longicornus</tp:taxon-name-part></tp:taxon-name></italic> sp. nov. can be distinguished from all other congeners by the following combination of characters: (1) having a single, relatively long horn-like structure on the back of the head; (2) body scaleless, albinotic body without pigmentation; (3) reduced eyes; (4) dorsal-fin rays, ii, 7; (5) pectoral-fin rays, i, 13; (6) anal-fin rays, iii, 5; (7) pelvic-fin rays, i, 7; (8) lateral line pores 38–49; (9) gill rakers well developed, 9 on first gill arch; (10) tip of the pelvic-fin rays not reaching the anus when pelvic-fin rays extended backward.</p></tp:treatment-sec><tp:treatment-sec sec-type="description" id="SECID0E1BFK"><title>Description.</title><p>Body moderately elongate and compressed. Dorsal profile convex from nape to dorsal-fin; greatest body depth at dorsal-fin insertion; ventral profile slightly concave, tapering gradually toward the caudal-fin; greatest body depth slightly anterior to dorsal-fin insertion.</p><p>Head short, compressed laterally, length longer than maximum head width, depth longer than maximum head width. large and long anterior horn-like structure present on back of head not forked at tip, at about 45° angle to horizontal and curved downward at tip. Reduced eyes present in upper half of head; eye diameter less than interorbital distance; interorbital distance larger than distance between posterior nostrils. Snout short, U-shaped, and projecting beyond lower jaw in dorsal view, less than half head length.</p><p>Mouth subterminal, with slightly projecting upper jaw. Two pairs of nostrils, anterior and posterior nostrils neighboring, nares at 1/3 between snout tip and anterior margin of eye; anterior nares possessing an anterior rim with a posterior fleshy flap forming a half-tube. Two pairs of barbels; rostral barbels long, insertion of rostral barbel in front of anterior nostril, not reaching anterior edge of operculum when rostral bent backward; maxillary barbel slightly shorter compared to rostral barbel, tip surpassing eye but not reaching anterior edge of operculum when bent backward. Gill opening large, opercular membranes connected at isthmus, gill rakers well developed, nine on first gill arch. Pharyngeal teeth in three rows with counts of 2, 3, 5–5, 3, 2; pharyngeal teeth strong and well developed, with curved and pointed tips.</p><p>Dorsal fin with two unbranched and seven branched rays; last unbranched dorsal-fin ray hard at base, softening toward tip, with strong serrations along posterior edge; distal margin slightly concave, origin slightly anterior to, or superior to, pelvic-fin insertion and closer to caudal-fin base than to snout tip. Pectoral fin long with one unbranched and 13 branched rays; tip of depressed fin extending about midway between pectoral fin and pelvic-fin insertion; extending from posterior to pelvic-fin insertion and reaching to 35.44% of pelvic-fin length. Pelvic-fin long with one unbranched and seven branched rays, insertion slightly in front of dorsal-fin insertion, tip of the pelvic-fin rays not reaching the anus when pelvic-fin rays extended backward. Anus closer to anal-fin insertion than pelvic-fin insertion; anal fin with three unbranched and five branched rays; tip of anal-fin not reaching to caudal-fin base. Caudal fin with 17 branched rays and 14 unbranched rays, strongly forked; upper and lower lobes broadly pointed, unequal in length and shape.</p><p>Lateral line complete, slightly straight, curved upward at the anus position, originating from posterior margin of operculum and extending to end of caudal peduncle. Body scaleless, lateral line pores 38–49.</p><p><bold><italic>Coloration of holotype</italic>.</bold> In life, body overall white, slightly pink posterior to dorsal fin; barbels and gills red (Fig. <xref ref-type="fig" rid="F5">5</xref>); with white granular nuptial organs on dorsal surfaces of horn-like structure on back of head and snout (Fig. <xref ref-type="fig" rid="F5">5</xref>). In 10% formalin, body overall light yellow; posterior part of operculum and all fins partially transparent (Fig. <xref ref-type="fig" rid="F4">4</xref>).</p><fig id="F4" position="float" orientation="portrait"><object-id xmlns:xlink="http://www.w3.org/1999/xlink" content-type="doi" xlink:type="simple">10.3897/zookeys.1141.91501.figure4</object-id><object-id xmlns:xlink="http://www.w3.org/1999/xlink" content-type="arpha" xlink:type="simple">6818BB87-A26A-5613-9C9C-FF9EB604ACD7</object-id><label>Figure 4.</label><caption><p>Lateral view of adult male holotype GZNU20210503002 of <italic><tp:taxon-name><tp:taxon-name-part taxon-name-part-type="genus" reg="Sinocyclocheilus">Sinocyclocheilus</tp:taxon-name-part><tp:taxon-name-part taxon-name-part-type="species" reg="longicornus">longicornus</tp:taxon-name-part></tp:taxon-name></italic> sp. nov. in preservative. <bold>A</bold> left side view <bold>B</bold> right side view.</p></caption><graphic xmlns:xlink="http://www.w3.org/1999/xlink" xlink:href="zookeys-1141-001_article-91501__-g004.jpg" position="float" orientation="portrait" xlink:type="simple" id="oo_796515.jpg"><uri content-type="original_file" xlink:type="simple">https://binary.pensoft.net/fig/796515</uri></graphic></fig><fig id="F5" position="float" orientation="portrait"><object-id xmlns:xlink="http://www.w3.org/1999/xlink" content-type="doi" xlink:type="simple">10.3897/zookeys.1141.91501.figure5</object-id><object-id xmlns:xlink="http://www.w3.org/1999/xlink" content-type="arpha" xlink:type="simple">26412F21-FDD9-5C31-B2F4-29D31FDA6577</object-id><label>Figure 5.</label><caption><p>Live adult male paratype of <italic><tp:taxon-name><tp:taxon-name-part taxon-name-part-type="genus" reg="Sinocyclocheilus">Sinocyclocheilus</tp:taxon-name-part><tp:taxon-name-part taxon-name-part-type="species" reg="longicornus">longicornus</tp:taxon-name-part></tp:taxon-name></italic> sp. nov.</p></caption><graphic xmlns:xlink="http://www.w3.org/1999/xlink" xlink:href="zookeys-1141-001_article-91501__-g005.jpg" position="float" orientation="portrait" xlink:type="simple" id="oo_796516.jpg"><uri content-type="original_file" xlink:type="simple">https://binary.pensoft.net/fig/796516</uri></graphic></fig></tp:treatment-sec><tp:treatment-sec sec-type="Comparative morphology" id="SECID0EKEFK"><title>Comparative morphology.</title><p><italic><tp:taxon-name><tp:taxon-name-part taxon-name-part-type="genus" reg="Sinocyclocheilus">Sinocyclocheilus</tp:taxon-name-part><tp:taxon-name-part taxon-name-part-type="species" reg="longicornus">longicornus</tp:taxon-name-part></tp:taxon-name></italic> sp. nov. is assigned to the <italic><tp:taxon-name><tp:taxon-name-part taxon-name-part-type="genus" reg="Sinocyclocheilus">Sinocyclocheilus</tp:taxon-name-part><tp:taxon-name-part taxon-name-part-type="species" reg="angularis">angularis</tp:taxon-name-part></tp:taxon-name></italic> species group based on phylogenetic analysis and the shared presence of the anterior horn-like structure on the back of the head (Fig. <xref ref-type="fig" rid="F2">2</xref>; <xref ref-type="bibr" rid="B82">Zhao and Zhang 2009</xref>). Comparative data of <italic><tp:taxon-name><tp:taxon-name-part taxon-name-part-type="genus" reg="Sinocyclocheilus">Sinocyclocheilus</tp:taxon-name-part><tp:taxon-name-part taxon-name-part-type="species" reg="longicornus">longicornus</tp:taxon-name-part></tp:taxon-name></italic> sp. nov. with the 21 recognized species in the <italic><tp:taxon-name><tp:taxon-name-part taxon-name-part-type="genus" reg="Sinocyclocheilus">S.</tp:taxon-name-part><tp:taxon-name-part taxon-name-part-type="species" reg="angularis">angularis</tp:taxon-name-part></tp:taxon-name></italic> and <italic><tp:taxon-name><tp:taxon-name-part taxon-name-part-type="genus" reg="Sinocyclocheilus">S.</tp:taxon-name-part><tp:taxon-name-part taxon-name-part-type="species" reg="microphthalmus">microphthalmus</tp:taxon-name-part></tp:taxon-name></italic> species groups are given in Table <xref ref-type="table" rid="T3">3</xref>.</p><p><italic><tp:taxon-name><tp:taxon-name-part taxon-name-part-type="genus" reg="Sinocyclocheilus">Sinocyclocheilus</tp:taxon-name-part><tp:taxon-name-part taxon-name-part-type="species" reg="longicornus">longicornus</tp:taxon-name-part></tp:taxon-name></italic> sp. nov. differs from 55 species in the <italic><tp:taxon-name><tp:taxon-name-part taxon-name-part-type="genus" reg="Sinocyclocheilus">S.</tp:taxon-name-part><tp:taxon-name-part taxon-name-part-type="species" reg="cyphotergous">cyphotergous</tp:taxon-name-part></tp:taxon-name></italic>, <italic><tp:taxon-name><tp:taxon-name-part taxon-name-part-type="genus" reg="Sinocyclocheilus">S.</tp:taxon-name-part><tp:taxon-name-part taxon-name-part-type="species" reg="jii">jii</tp:taxon-name-part></tp:taxon-name></italic>, and <italic><tp:taxon-name><tp:taxon-name-part taxon-name-part-type="genus" reg="Sinocyclocheilus">S.</tp:taxon-name-part><tp:taxon-name-part taxon-name-part-type="species" reg="tingi">tingi</tp:taxon-name-part></tp:taxon-name></italic> species groups by the presence of a horn-like structure on the back of the head (vs. absent). From the 21 species in the <italic><tp:taxon-name><tp:taxon-name-part taxon-name-part-type="genus" reg="Sinocyclocheilus">S.</tp:taxon-name-part><tp:taxon-name-part taxon-name-part-type="species" reg="angularis">angularis</tp:taxon-name-part></tp:taxon-name></italic> and <italic><tp:taxon-name><tp:taxon-name-part taxon-name-part-type="genus" reg="Sinocyclocheilus">S.</tp:taxon-name-part><tp:taxon-name-part taxon-name-part-type="species" reg="microphthalmus">microphthalmus</tp:taxon-name-part></tp:taxon-name></italic> species groups, <italic><tp:taxon-name><tp:taxon-name-part taxon-name-part-type="genus" reg="Sinocyclocheilus">Sinocyclocheilus</tp:taxon-name-part><tp:taxon-name-part taxon-name-part-type="species" reg="longicornus">longicornus</tp:taxon-name-part></tp:taxon-name></italic> sp. nov. can be distinguished from <italic><tp:taxon-name><tp:taxon-name-part taxon-name-part-type="genus" reg="Sinocyclocheilus">S.</tp:taxon-name-part><tp:taxon-name-part taxon-name-part-type="species" reg="altishoulderus">altishoulderus</tp:taxon-name-part></tp:taxon-name></italic>, <italic><tp:taxon-name><tp:taxon-name-part taxon-name-part-type="genus" reg="Sinocyclocheilus">S.</tp:taxon-name-part><tp:taxon-name-part taxon-name-part-type="species" reg="jiuxuensis">jiuxuensis</tp:taxon-name-part></tp:taxon-name></italic>, <italic><tp:taxon-name><tp:taxon-name-part taxon-name-part-type="genus" reg="Sinocyclocheilus">S.</tp:taxon-name-part><tp:taxon-name-part taxon-name-part-type="species" reg="brevibarbatus">brevibarbatus</tp:taxon-name-part></tp:taxon-name></italic>, <italic><tp:taxon-name><tp:taxon-name-part taxon-name-part-type="genus" reg="Sinocyclocheilus">S.</tp:taxon-name-part><tp:taxon-name-part taxon-name-part-type="species" reg="microphthalmus">microphthalmus</tp:taxon-name-part></tp:taxon-name></italic>, <italic><tp:taxon-name><tp:taxon-name-part taxon-name-part-type="genus" reg="Sinocyclocheilus">S.</tp:taxon-name-part><tp:taxon-name-part taxon-name-part-type="species" reg="zhenfengensis">zhenfengensis</tp:taxon-name-part></tp:taxon-name></italic>, and <italic><tp:taxon-name><tp:taxon-name-part taxon-name-part-type="genus" reg="Sinocyclocheilus">S.</tp:taxon-name-part><tp:taxon-name-part taxon-name-part-type="species" reg="mashanensis">mashanensis</tp:taxon-name-part></tp:taxon-name></italic> by having a long horn-like structure on the back of the head (vs. absent or indistinct), further distinguished from <italic><tp:taxon-name><tp:taxon-name-part taxon-name-part-type="genus" reg="Sinocyclocheilus">S.</tp:taxon-name-part><tp:taxon-name-part taxon-name-part-type="species" reg="brevibarbatus">brevibarbatus</tp:taxon-name-part></tp:taxon-name></italic>, <italic><tp:taxon-name><tp:taxon-name-part taxon-name-part-type="genus" reg="Sinocyclocheilus">S.</tp:taxon-name-part><tp:taxon-name-part taxon-name-part-type="species" reg="mashanensis">mashanensis</tp:taxon-name-part></tp:taxon-name></italic>, <italic><tp:taxon-name><tp:taxon-name-part taxon-name-part-type="genus" reg="Sinocyclocheilus">S.</tp:taxon-name-part><tp:taxon-name-part taxon-name-part-type="species" reg="simengensis">simengensis</tp:taxon-name-part></tp:taxon-name></italic>, <italic><tp:taxon-name><tp:taxon-name-part taxon-name-part-type="genus" reg="Sinocyclocheilus">S.</tp:taxon-name-part><tp:taxon-name-part taxon-name-part-type="species" reg="zhenfengensis">zhenfengensis</tp:taxon-name-part></tp:taxon-name></italic> by reduced eyes (vs. normal); differs from <italic><tp:taxon-name><tp:taxon-name-part taxon-name-part-type="genus" reg="Sinocyclocheilus">S.</tp:taxon-name-part><tp:taxon-name-part taxon-name-part-type="species" reg="furcodorsalis">furcodorsalis</tp:taxon-name-part></tp:taxon-name></italic>, <italic><tp:taxon-name><tp:taxon-name-part taxon-name-part-type="genus" reg="Sinocyclocheilus">S.</tp:taxon-name-part><tp:taxon-name-part taxon-name-part-type="species" reg="hyalinus">hyalinus</tp:taxon-name-part></tp:taxon-name></italic>, <italic><tp:taxon-name><tp:taxon-name-part taxon-name-part-type="genus" reg="Sinocyclocheilus">S.</tp:taxon-name-part><tp:taxon-name-part taxon-name-part-type="species" reg="anatirostris">anatirostris</tp:taxon-name-part></tp:taxon-name></italic>, <italic><tp:taxon-name><tp:taxon-name-part taxon-name-part-type="genus" reg="Sinocyclocheilus">S.</tp:taxon-name-part><tp:taxon-name-part taxon-name-part-type="species" reg="aquihornes">aquihornes</tp:taxon-name-part></tp:taxon-name></italic>, <italic><tp:taxon-name><tp:taxon-name-part taxon-name-part-type="genus" reg="Sinocyclocheilus">S.</tp:taxon-name-part><tp:taxon-name-part taxon-name-part-type="species" reg="tianlinensis">tianlinensis</tp:taxon-name-part></tp:taxon-name></italic>, <italic><tp:taxon-name><tp:taxon-name-part taxon-name-part-type="genus" reg="Sinocyclocheilus">S.</tp:taxon-name-part><tp:taxon-name-part taxon-name-part-type="species" reg="anshuiensis">anshuiensis</tp:taxon-name-part></tp:taxon-name></italic>, <italic><tp:taxon-name><tp:taxon-name-part taxon-name-part-type="genus" reg="Sinocyclocheilus">S.</tp:taxon-name-part><tp:taxon-name-part taxon-name-part-type="species" reg="convexiforeheadus">convexiforeheadus</tp:taxon-name-part></tp:taxon-name></italic>, and <italic><tp:taxon-name><tp:taxon-name-part taxon-name-part-type="genus" reg="Sinocyclocheilus">S.</tp:taxon-name-part><tp:taxon-name-part taxon-name-part-type="species" reg="tianeensis">tianeensis</tp:taxon-name-part></tp:taxon-name></italic> by reduced eyes (vs. absent).</p><p><italic><tp:taxon-name><tp:taxon-name-part taxon-name-part-type="genus" reg="Sinocyclocheilus">Sinocyclocheilus</tp:taxon-name-part><tp:taxon-name-part taxon-name-part-type="species" reg="longicornus">longicornus</tp:taxon-name-part></tp:taxon-name></italic> sp. nov. differs from <italic><tp:taxon-name><tp:taxon-name-part taxon-name-part-type="genus" reg="Sinocyclocheilus">S.</tp:taxon-name-part><tp:taxon-name-part taxon-name-part-type="species" reg="angularis">angularis</tp:taxon-name-part></tp:taxon-name></italic> by having a relatively long horn-like structure (14.7 ± 1.5 mm vs. 10.6 ± 1.9 mm; <italic>p</italic>-value &lt; 0.01, Table <xref ref-type="table" rid="T4">4</xref>), long rostral and maxillary barbels (<italic>p</italic>-value &lt; 0.05, Table <xref ref-type="table" rid="T4">4</xref>), two unbranched dorsal-fin rays (vs. three), pectoral-fin rays (ii, 13 vs. i, 15–18), pelvic-fin rays (i, 7 vs. i, 8–10), gill rakers (nine vs. seven), and body scaleless (vs. body covered with thin scales); from <italic><tp:taxon-name><tp:taxon-name-part taxon-name-part-type="genus" reg="Sinocyclocheilus">S.</tp:taxon-name-part><tp:taxon-name-part taxon-name-part-type="species" reg="bicornutus">bicornutus</tp:taxon-name-part></tp:taxon-name></italic> by single horn-like structure on the back of the head (vs. forked), dorsal fin rays (ii, 7 vs. iii, 7), pectoral-fin rays (ii, 13 vs. i, 15–18), body scaleless (vs. body covered with thin scales), and tip of the pelvic-fin rays not reaching the anus when pelvic-fin rays extended backward (vs. beyond the anus); from <italic><tp:taxon-name><tp:taxon-name-part taxon-name-part-type="genus" reg="Sinocyclocheilus">S.</tp:taxon-name-part><tp:taxon-name-part taxon-name-part-type="species" reg="broadihornes">broadihornes</tp:taxon-name-part></tp:taxon-name></italic> and <italic><tp:taxon-name><tp:taxon-name-part taxon-name-part-type="genus" reg="Sinocyclocheilus">S.</tp:taxon-name-part><tp:taxon-name-part taxon-name-part-type="species" reg="simengensis">simengensis</tp:taxon-name-part></tp:taxon-name></italic> by dorsal fin rays (ii, 7 vs. iii, 6–7), anal-fin rays (iii, 5 vs. ii, 5), and lateral line pores (38–49 vs. 35–37 in <italic><tp:taxon-name><tp:taxon-name-part taxon-name-part-type="genus" reg="Sinocyclocheilus">S.</tp:taxon-name-part><tp:taxon-name-part taxon-name-part-type="species" reg="broadihornes">broadihornes</tp:taxon-name-part></tp:taxon-name></italic> and 56–57 in <italic><tp:taxon-name><tp:taxon-name-part taxon-name-part-type="genus" reg="Sinocyclocheilus">S.</tp:taxon-name-part><tp:taxon-name-part taxon-name-part-type="species" reg="simengensis">simengensis</tp:taxon-name-part></tp:taxon-name></italic>); from <italic><tp:taxon-name><tp:taxon-name-part taxon-name-part-type="genus" reg="Sinocyclocheilus">S.</tp:taxon-name-part><tp:taxon-name-part taxon-name-part-type="species" reg="flexuosdorsalis">flexuosdorsalis</tp:taxon-name-part></tp:taxon-name></italic> by having a relatively long horn-like structure (vs. short), dorsal-fin rays (ii, 7 vs. iii, 8), pectoral fin rays (ii, 13 vs. i, 12–13), snout length to standard length ratio is small (12.4% vs.14.4%), body scaleless (vs. body covered with scales), and tip of the pelvic-fin rays not reaching the anus when pelvic-fin rays extended backward (vs. beyond the anus); from <italic><tp:taxon-name><tp:taxon-name-part taxon-name-part-type="genus" reg="Sinocyclocheilus">S.</tp:taxon-name-part><tp:taxon-name-part taxon-name-part-type="species" reg="tileihornesy">tileihornesy</tp:taxon-name-part></tp:taxon-name></italic> by dorsal-fin rays (ii, 7 vs. iii, 7), anal-fin rays (iii, 5 vs. ii, 5), pelvic-fin rays (i, 7 vs. ii, 6–7), pectoral fin rays (ii, 13 vs. i, 12–15), pelvic fin rays (i, 7 vs. i, 6), lateral line pores (38–49 vs. 35–37), gill rakers (9 vs. 6–8), and tip of the pelvic-fin rays not reaching the anus when pelvic-fin rays extended backward (vs. beyond the anus).</p><p><italic><tp:taxon-name><tp:taxon-name-part taxon-name-part-type="genus" reg="Sinocyclocheilus">Sinocyclocheilus</tp:taxon-name-part><tp:taxon-name-part taxon-name-part-type="species" reg="longihornes">longihornes</tp:taxon-name-part></tp:taxon-name></italic> can be morphologically distinguished from its close relatives <italic><tp:taxon-name><tp:taxon-name-part taxon-name-part-type="genus" reg="Sinocyclocheilus">S.</tp:taxon-name-part><tp:taxon-name-part taxon-name-part-type="species" reg="rhinocerous">rhinocerous</tp:taxon-name-part></tp:taxon-name></italic> and <italic><tp:taxon-name><tp:taxon-name-part taxon-name-part-type="genus" reg="Sinocyclocheilus">S.</tp:taxon-name-part><tp:taxon-name-part taxon-name-part-type="species" reg="hyalinus">hyalinus</tp:taxon-name-part></tp:taxon-name></italic>. <italic><tp:taxon-name><tp:taxon-name-part taxon-name-part-type="genus" reg="Sinocyclocheilus">Sinocyclocheilus</tp:taxon-name-part><tp:taxon-name-part taxon-name-part-type="species" reg="longicornus">longicornus</tp:taxon-name-part></tp:taxon-name></italic> sp. nov. differs from <italic><tp:taxon-name><tp:taxon-name-part taxon-name-part-type="genus" reg="Sinocyclocheilus">S.</tp:taxon-name-part><tp:taxon-name-part taxon-name-part-type="species" reg="hyalinus">hyalinus</tp:taxon-name-part></tp:taxon-name></italic> by eyes small and degenerate (vs. absent), dorsal-fin rays (ii, 7 vs. iii, 7), pelvic-fin rays (i, 7 vs. ii, 6–7), lateral line pores (39–45 vs. 35–37), and tip of the pelvic-fin rays not reaching the anus when pelvic-fin rays extended backward (vs. beyond the anus). <italic><tp:taxon-name><tp:taxon-name-part taxon-name-part-type="genus" reg="Sinocyclocheilus">Sinocyclocheilus</tp:taxon-name-part><tp:taxon-name-part taxon-name-part-type="species" reg="longicornus">longicornus</tp:taxon-name-part></tp:taxon-name></italic> sp. nov. differs from <italic><tp:taxon-name><tp:taxon-name-part taxon-name-part-type="genus" reg="Sinocyclocheilus">S.</tp:taxon-name-part><tp:taxon-name-part taxon-name-part-type="species" reg="rhinocerous">rhinocerous</tp:taxon-name-part></tp:taxon-name></italic> by having a large body size (123.3 ± 11.3 mm vs. 76.5 ± 12.3 mm; <italic>p</italic>-e = 0.00, Table <xref ref-type="table" rid="T3">3</xref>), long horn-like structure (14.7 ± 1.5 mm vs. 9.4 ± 2.1 mm; <italic>p</italic> = 0.00, Table <xref ref-type="table" rid="T3">3</xref>), dorsal-fin rays (ii, 7 vs. iii, 7), pectoral-fin rays (ii, 13 vs. i, 12), pelvic-fin rays (i, 7 vs. i, 6), gill rakers (9 vs. 8), and a relatively long, single horn-like structure on the back of the head (14.7 ± 1.5 mm vs. 9.4 ± 2.1 mm; <italic>p</italic> &lt; 0.01, Table <xref ref-type="table" rid="T4">4</xref>). In addition, except for morphological characteristics (eye diameter, mouth width) and some ratios, such as the <abbrev xmlns:xlink="http://www.w3.org/1999/xlink" xlink:title="standard length" id="ABBRID0E1VFK" xlink:type="simple">SL</abbrev> to <abbrev xmlns:xlink="http://www.w3.org/1999/xlink" xlink:title="total length" id="ABBRID0E5VFK" xlink:type="simple">TL</abbrev> ratio, <abbrev xmlns:xlink="http://www.w3.org/1999/xlink" xlink:title="standard length" id="ABBRID0ECWFK" xlink:type="simple">SL</abbrev> to <abbrev xmlns:xlink="http://www.w3.org/1999/xlink" xlink:title="caudal peduncle length" id="ABBRID0EGWFK" xlink:type="simple">CPL</abbrev> ratio, <abbrev xmlns:xlink="http://www.w3.org/1999/xlink" xlink:title="standard length" id="ABBRID0EKWFK" xlink:type="simple">SL</abbrev> to <abbrev xmlns:xlink="http://www.w3.org/1999/xlink" xlink:title="prepelvic length" id="ABBRID0EOWFK" xlink:type="simple">PPVL</abbrev> ratio, and <abbrev xmlns:xlink="http://www.w3.org/1999/xlink" xlink:title="head width" id="ABBRID0ESWFK" xlink:type="simple">HW</abbrev> to <abbrev xmlns:xlink="http://www.w3.org/1999/xlink" xlink:title="interorbital distance" id="ABBRID0EWWFK" xlink:type="simple">IOD</abbrev> ratio, the remaining morphometric values and ratios of <italic><tp:taxon-name><tp:taxon-name-part taxon-name-part-type="genus" reg="Sinocyclocheilus">Sinocyclocheilus</tp:taxon-name-part><tp:taxon-name-part taxon-name-part-type="species" reg="longicornus">longicornus</tp:taxon-name-part></tp:taxon-name></italic> sp. nov. are significantly greater than those of <italic><tp:taxon-name><tp:taxon-name-part taxon-name-part-type="genus" reg="Sinocyclocheilus">S.</tp:taxon-name-part><tp:taxon-name-part taxon-name-part-type="species" reg="rhinocerous">rhinocerous</tp:taxon-name-part></tp:taxon-name></italic>.</p></tp:treatment-sec><tp:treatment-sec sec-type="distribution" id="SECID0EQXFK"><title>Geographical distribution and habitat.</title><p><italic><tp:taxon-name><tp:taxon-name-part taxon-name-part-type="genus" reg="Sinocyclocheilus">Sinocyclocheilus</tp:taxon-name-part><tp:taxon-name-part taxon-name-part-type="species" reg="longicornus">longicornus</tp:taxon-name-part></tp:taxon-name></italic> sp. nov. is only known from the type locality, a vertical cave some distance from Hongguo Town, Panzhou city, Guizhou, China at an elevation of 2276 m. There was no light inside the cave. Individuals of <italic><tp:taxon-name><tp:taxon-name-part taxon-name-part-type="genus" reg="Sinocyclocheilus">S.</tp:taxon-name-part><tp:taxon-name-part taxon-name-part-type="species" reg="longicornus">longicornus</tp:taxon-name-part></tp:taxon-name></italic> sp. nov. were located in a small pool ~ 25 m from the cave entrance. The pool was ~ 1.8 m wide and 80 cm deep, with a water temperature of ~ 16 °C at collection time and a water pH of 7.4. The 15 specimens collected on 3 May 2021 were all adult males. Therefore, we believe that the breeding period started from mid-April. Within this cave, <italic><tp:taxon-name><tp:taxon-name-part taxon-name-part-type="genus" reg="Sinocyclocheilus">Sinocyclocheilus</tp:taxon-name-part><tp:taxon-name-part taxon-name-part-type="species" reg="longicornus">longicornus</tp:taxon-name-part></tp:taxon-name></italic> sp. nov. co-occurred with <italic><tp:taxon-name><tp:taxon-name-part taxon-name-part-type="genus" reg="Triplophysa">Triplophysa</tp:taxon-name-part></tp:taxon-name></italic> sp., and <italic><tp:taxon-name><tp:taxon-name-part taxon-name-part-type="genus" reg="Sinocyclocheilus">Sinocyclocheilus</tp:taxon-name-part></tp:taxon-name></italic> sp. Outside the cave, the arable land was farmed to produce maize, wheat, and potatoes.</p></tp:treatment-sec><tp:treatment-sec sec-type="etymology" id="SECID0EFZFK"><title>Etymology.</title><p>The specific epithet <italic>longicornus</italic> is an invariable noun in apposition, derived from the Latin words <italic>longus</italic>, meaning long, and <italic>cornu</italic> or <italic>cornus</italic>, meaning horn of the forehead, in reference to the presence of a long horn-like structure on the forehead of the species. We propose the English common name Long-Horned Golden-lined Fish and the Chinese common name Cháng Jiǎo Jīn Xiàn Bā (长角金线鲃).</p></tp:treatment-sec><tp:treatment-sec><!--Section generated to contain objects referenced in tp:taxon-treatment.--><supplementary-material xmlns:xlink="http://www.w3.org/1999/xlink" id="S1" position="float" orientation="portrait" xlink:type="simple"><object-id content-type="doi" xlink:type="simple">10.3897/zookeys.1141.91501.suppl1</object-id><object-id content-type="zenodo_dep_id" xlink:type="simple">7550072</object-id><object-id content-type="arpha" xlink:type="simple">70FDFF58-3F00-5C56-8EC2-DCC9A1C8A5C4</object-id><label>Supplementary material 1</label><caption><p>Measurements of the adult specimens of <italic><tp:taxon-name><tp:taxon-name-part taxon-name-part-type="genus" reg="Sinocyclocheilus">Sinocyclocheilus</tp:taxon-name-part><tp:taxon-name-part taxon-name-part-type="species" reg="longicornus">longicornus</tp:taxon-name-part></tp:taxon-name></italic> sp. nov.</p></caption><statement content-type="dataType"><label>Data type</label><p>table (word document).</p></statement><media xlink:href="zookeys-1141-001_article-91501__-s001.docx" mimetype="application" mime-subtype="vnd.openxmlformats-officedocument.wordprocessingml.document" position="float" orientation="portrait" xlink:type="simple" id="oo_796517.docx"><uri content-type="original_file" xlink:type="simple">https://binary.pensoft.net/file/796517</uri></media><permissions><license xlink:type="simple"><license-p>This dataset is made available under the Open Database License (http://opendatacommons.org/licenses/odbl/1.0/). The Open Database License (ODbL) is a license agreement intended to allow users to freely share, modify, and use this Dataset while maintaining this same freedom for others, provided that the original source and author(s) are credited.</license-p></license></permissions><attrib specific-use="authors">Cheng Xu, Tao Luo, Jia-Jun Zhou, Li Wu, Xin-Rui Zhao, Hong-Fu Yang, Ning Xiao, Jiang Zhou</attrib></supplementary-material><fig id="F2" position="float" orientation="portrait"><object-id xmlns:xlink="http://www.w3.org/1999/xlink" content-type="doi" xlink:type="simple">10.3897/zookeys.1141.91501.figure2</object-id><object-id xmlns:xlink="http://www.w3.org/1999/xlink" content-type="arpha" xlink:type="simple">DDBFE947-626D-5D97-9479-4CF17F1B442C</object-id><label>Figure 2.</label><caption><p>Phylogenetic tree based on mitochondrial Cyt <italic>b</italic> + <italic>ND4</italic> genes. In this phylogenetic tree, ultrafast bootstrap supports (<abbrev xmlns:xlink="http://www.w3.org/1999/xlink" xlink:title="ultrafast bootstrap" id="ABBRID0E4MBK" xlink:type="simple">UBP</abbrev>) from <abbrev xmlns:xlink="http://www.w3.org/1999/xlink" xlink:title="maximum likelihood" id="ABBRID0EBNBK" xlink:type="simple">ML</abbrev> analyses/Bayesian posterior probabilities (BPP) from <abbrev xmlns:xlink="http://www.w3.org/1999/xlink" xlink:title="Bayesian inference" id="ABBRID0EFNBK" xlink:type="simple">BI</abbrev> analyses were noted beside nodes. The scale bar represents 0.07 nucleotide substitutions per site. The numbers at the tip of branches corresponds to the ID numbers in Table <xref ref-type="table" rid="T2">2</xref>. Different colored rectangular and triangular boxes in addition to the nodes denote the different states of the presence of horn-like structures of species within the genus <italic><tp:taxon-name><tp:taxon-name-part taxon-name-part-type="genus" reg="Sinocyclocheilus">Sinocyclocheilus</tp:taxon-name-part></tp:taxon-name></italic>.</p></caption><graphic xmlns:xlink="http://www.w3.org/1999/xlink" xlink:href="zookeys-1141-001_article-91501__-g002.jpg" position="float" orientation="portrait" xlink:type="simple" id="oo_797171.jpg"><uri content-type="original_file" xlink:type="simple">https://binary.pensoft.net/fig/797171</uri></graphic></fig><table-wrap id="T2" position="float" orientation="portrait"><label>Table 2.</label><caption><p>Localities, voucher information, and GenBank numbers for all samples used.</p></caption><table id="TID0EEFAK" rules="all"><tbody><tr><th rowspan="2" colspan="1">ID</th><th rowspan="2" colspan="1">Species</th><th rowspan="2" colspan="1">Locality (* type localities)</th><th rowspan="2" colspan="1">Voucher number</th><th rowspan="1" colspan="2">GenBank accession No.</th></tr><tr><th rowspan="1" colspan="1">Cyt <italic>b</italic></th><th rowspan="1" colspan="1">
                  <italic>ND4</italic>
                </th></tr><tr><td rowspan="1" colspan="1">1</td><td rowspan="1" colspan="1">
                  <italic>
                    <tp:taxon-name><tp:taxon-name-part taxon-name-part-type="genus" reg="Sinocyclocheilus">Sinocyclocheilus</tp:taxon-name-part><tp:taxon-name-part taxon-name-part-type="species" reg="huizeensis">huizeensis</tp:taxon-name-part></tp:taxon-name>
                  </italic>
                </td><td rowspan="1" colspan="1">Leye Town, Huize County, Yunnan, China</td><td rowspan="1" colspan="1">hrfri2018046</td><td rowspan="1" colspan="1">
                  <ext-link xmlns:xlink="http://www.w3.org/1999/xlink" xlink:href="MH982229" ext-link-type="gen" xlink:type="simple">MH982229</ext-link>
                </td><td rowspan="1" colspan="1">
                  <ext-link xmlns:xlink="http://www.w3.org/1999/xlink" xlink:href="MH982229" ext-link-type="gen" xlink:type="simple">MH982229</ext-link>
                </td></tr><tr><td rowspan="1" colspan="1">2</td><td rowspan="1" colspan="1">
                  <italic>
                    <tp:taxon-name><tp:taxon-name-part taxon-name-part-type="genus" reg="Sinocyclocheilus">Sinocyclocheilus</tp:taxon-name-part><tp:taxon-name-part taxon-name-part-type="species" reg="qiubeiensis">qiubeiensis</tp:taxon-name-part></tp:taxon-name>
                  </italic>
                </td><td rowspan="1" colspan="1">Songming, Yunnan, China</td><td rowspan="1" colspan="1">IHB:2006624</td><td rowspan="1" colspan="1">
                  <ext-link xmlns:xlink="http://www.w3.org/1999/xlink" xlink:href="EU366188" ext-link-type="gen" xlink:type="simple">EU366188</ext-link>
                </td><td rowspan="1" colspan="1">
                  <ext-link xmlns:xlink="http://www.w3.org/1999/xlink" xlink:href="EU366182" ext-link-type="gen" xlink:type="simple">EU366182</ext-link>
                </td></tr><tr><td rowspan="1" colspan="1">3</td><td rowspan="1" colspan="1">
                  <italic>
                    <tp:taxon-name><tp:taxon-name-part taxon-name-part-type="genus" reg="Sinocyclocheilus">Sinocyclocheilus</tp:taxon-name-part><tp:taxon-name-part taxon-name-part-type="species" reg="yimenensis">yimenensis</tp:taxon-name-part></tp:taxon-name>
                  </italic>
                </td><td rowspan="1" colspan="1">Yimen, Yunnan, China</td><td rowspan="1" colspan="1">IHB:2006646</td><td rowspan="1" colspan="1">
                  <ext-link xmlns:xlink="http://www.w3.org/1999/xlink" xlink:href="EU366191" ext-link-type="gen" xlink:type="simple">EU366191</ext-link>
                </td><td rowspan="1" colspan="1">
                  <ext-link xmlns:xlink="http://www.w3.org/1999/xlink" xlink:href="EU366180" ext-link-type="gen" xlink:type="simple">EU366180</ext-link>
                </td></tr><tr><td rowspan="1" colspan="1">4</td><td rowspan="1" colspan="1">
                  <italic>
                    <tp:taxon-name><tp:taxon-name-part taxon-name-part-type="genus" reg="Sinocyclocheilus">Sinocyclocheilus</tp:taxon-name-part><tp:taxon-name-part taxon-name-part-type="species" reg="grahami">grahami</tp:taxon-name-part></tp:taxon-name>
                  </italic>
                </td><td rowspan="1" colspan="1">Haikou, Kunming City, Yunnan, China</td><td rowspan="1" colspan="1">–</td><td rowspan="1" colspan="1">
                  <ext-link xmlns:xlink="http://www.w3.org/1999/xlink" xlink:href="GQ148557" ext-link-type="gen" xlink:type="simple">GQ148557</ext-link>
                </td><td rowspan="1" colspan="1">
                  <ext-link xmlns:xlink="http://www.w3.org/1999/xlink" xlink:href="GQ148557" ext-link-type="gen" xlink:type="simple">GQ148557</ext-link>
                </td></tr><tr><td rowspan="1" colspan="1">5</td><td rowspan="1" colspan="1">
                  <italic>
                    <tp:taxon-name><tp:taxon-name-part taxon-name-part-type="genus" reg="Sinocyclocheilus">Sinocyclocheilus</tp:taxon-name-part><tp:taxon-name-part taxon-name-part-type="species" reg="tingi">tingi</tp:taxon-name-part></tp:taxon-name>
                  </italic>
                </td><td rowspan="1" colspan="1">Fuxian Lake, Yunnan, China</td><td rowspan="1" colspan="1">YNUST201406180002</td><td rowspan="1" colspan="1">
                  <ext-link xmlns:xlink="http://www.w3.org/1999/xlink" xlink:href="MG323567" ext-link-type="gen" xlink:type="simple">MG323567</ext-link>
                </td><td rowspan="1" colspan="1">
                  <ext-link xmlns:xlink="http://www.w3.org/1999/xlink" xlink:href="MG323567" ext-link-type="gen" xlink:type="simple">MG323567</ext-link>
                </td></tr><tr><td rowspan="1" colspan="1">6</td><td rowspan="1" colspan="1">
                  <italic>
                    <tp:taxon-name><tp:taxon-name-part taxon-name-part-type="genus" reg="Sinocyclocheilus">Sinocyclocheilus</tp:taxon-name-part><tp:taxon-name-part taxon-name-part-type="species" reg="wumengshanensis">wumengshanensis</tp:taxon-name-part></tp:taxon-name>
                  </italic>
                </td><td rowspan="1" colspan="1">Xuanwei County, Yunnan, China</td><td rowspan="1" colspan="1">YNUSM20160817008</td><td rowspan="1" colspan="1">
                  <ext-link xmlns:xlink="http://www.w3.org/1999/xlink" xlink:href="MG021442" ext-link-type="gen" xlink:type="simple">MG021442</ext-link>
                </td><td rowspan="1" colspan="1">
                  <ext-link xmlns:xlink="http://www.w3.org/1999/xlink" xlink:href="MG021442" ext-link-type="gen" xlink:type="simple">MG021442</ext-link>
                </td></tr><tr><td rowspan="1" colspan="1">7</td><td rowspan="1" colspan="1">
                  <italic>
                    <tp:taxon-name><tp:taxon-name-part taxon-name-part-type="genus" reg="Sinocyclocheilus">Sinocyclocheilus</tp:taxon-name-part><tp:taxon-name-part taxon-name-part-type="species" reg="anophthalmus">anophthalmus</tp:taxon-name-part></tp:taxon-name>
                  </italic>
                </td><td rowspan="1" colspan="1">Jiuxiang, Yiliang County, Yunnan, China</td><td rowspan="1" colspan="1">XH3001</td><td rowspan="1" colspan="1">
                  <ext-link xmlns:xlink="http://www.w3.org/1999/xlink" xlink:href="AY854715" ext-link-type="gen" xlink:type="simple">AY854715</ext-link>
                </td><td rowspan="1" colspan="1">
                  <ext-link xmlns:xlink="http://www.w3.org/1999/xlink" xlink:href="AY854772" ext-link-type="gen" xlink:type="simple">AY854772</ext-link>
                </td></tr><tr><td rowspan="1" colspan="1">8</td><td rowspan="1" colspan="1">
                  <italic>
                    <tp:taxon-name><tp:taxon-name-part taxon-name-part-type="genus" reg="Sinocyclocheilus">Sinocyclocheilus</tp:taxon-name-part><tp:taxon-name-part taxon-name-part-type="species" reg="maculatus">maculatus</tp:taxon-name-part></tp:taxon-name>
                  </italic>
                </td><td rowspan="1" colspan="1">Yiliang, Yunnan, China</td><td rowspan="1" colspan="1">IHB:2006632</td><td rowspan="1" colspan="1">
                  <ext-link xmlns:xlink="http://www.w3.org/1999/xlink" xlink:href="EU366193" ext-link-type="gen" xlink:type="simple">EU366193</ext-link>
                </td><td rowspan="1" colspan="1">
                  <ext-link xmlns:xlink="http://www.w3.org/1999/xlink" xlink:href="EU366183" ext-link-type="gen" xlink:type="simple">EU366183</ext-link>
                </td></tr><tr><td rowspan="1" colspan="1">9</td><td rowspan="1" colspan="1">
                  <italic>
                    <tp:taxon-name><tp:taxon-name-part taxon-name-part-type="genus" reg="Sinocyclocheilus">Sinocyclocheilus</tp:taxon-name-part><tp:taxon-name-part taxon-name-part-type="species" reg="maitianheensis">maitianheensis</tp:taxon-name-part></tp:taxon-name>
                  </italic>
                </td><td rowspan="1" colspan="1">Jiuxiang, Yiliang County, Yunnan, China</td><td rowspan="1" colspan="1">XH2301</td><td rowspan="1" colspan="1">
                  <ext-link xmlns:xlink="http://www.w3.org/1999/xlink" xlink:href="AY854710" ext-link-type="gen" xlink:type="simple">AY854710</ext-link>
                </td><td rowspan="1" colspan="1">
                  <ext-link xmlns:xlink="http://www.w3.org/1999/xlink" xlink:href="AY854767" ext-link-type="gen" xlink:type="simple">AY854767</ext-link>
                </td></tr><tr><td rowspan="1" colspan="1">10</td><td rowspan="1" colspan="1">
                  <italic>
                    <tp:taxon-name><tp:taxon-name-part taxon-name-part-type="genus" reg="Sinocyclocheilus">Sinocyclocheilus</tp:taxon-name-part><tp:taxon-name-part taxon-name-part-type="species" reg="lateristriatus">lateristriatus</tp:taxon-name-part></tp:taxon-name>
                  </italic>
                </td><td rowspan="1" colspan="1">Maojiachong, Zhanyi County, Yunnan</td><td rowspan="1" colspan="1">XH1102</td><td rowspan="1" colspan="1">
                  <ext-link xmlns:xlink="http://www.w3.org/1999/xlink" xlink:href="AY854703" ext-link-type="gen" xlink:type="simple">AY854703</ext-link>
                </td><td rowspan="1" colspan="1">
                  <ext-link xmlns:xlink="http://www.w3.org/1999/xlink" xlink:href="AY854760" ext-link-type="gen" xlink:type="simple">AY854760</ext-link>
                </td></tr><tr><td rowspan="1" colspan="1">11</td><td rowspan="1" colspan="1">
                  <italic>
                    <tp:taxon-name><tp:taxon-name-part taxon-name-part-type="genus" reg="Sinocyclocheilus">Sinocyclocheilus</tp:taxon-name-part><tp:taxon-name-part taxon-name-part-type="species" reg="qujingensis">qujingensis</tp:taxon-name-part></tp:taxon-name>
                  </italic>
                </td><td rowspan="1" colspan="1">Huize County, Yunnan, China</td><td rowspan="1" colspan="1">hrfri2018044</td><td rowspan="1" colspan="1">
                  <ext-link xmlns:xlink="http://www.w3.org/1999/xlink" xlink:href="MH937706" ext-link-type="gen" xlink:type="simple">MH937706</ext-link>
                </td><td rowspan="1" colspan="1">
                  <ext-link xmlns:xlink="http://www.w3.org/1999/xlink" xlink:href="MH937706" ext-link-type="gen" xlink:type="simple">MH937706</ext-link>
                </td></tr><tr><td rowspan="1" colspan="1">12</td><td rowspan="1" colspan="1">
                  <italic>
                    <tp:taxon-name><tp:taxon-name-part taxon-name-part-type="genus" reg="Sinocyclocheilus">Sinocyclocheilus</tp:taxon-name-part><tp:taxon-name-part taxon-name-part-type="species" reg="guishanensis">guishanensis</tp:taxon-name-part></tp:taxon-name>
                  </italic>
                </td><td rowspan="1" colspan="1">Guishan, Shilin County, Yunnan, China</td><td rowspan="1" colspan="1">XH5401</td><td rowspan="1" colspan="1">
                  <ext-link xmlns:xlink="http://www.w3.org/1999/xlink" xlink:href="AY854722" ext-link-type="gen" xlink:type="simple">AY854722</ext-link>
                </td><td rowspan="1" colspan="1">
                  <ext-link xmlns:xlink="http://www.w3.org/1999/xlink" xlink:href="AY854779" ext-link-type="gen" xlink:type="simple">AY854779</ext-link>
                </td></tr><tr><td rowspan="1" colspan="1">13</td><td rowspan="1" colspan="1">
                  <italic>
                    <tp:taxon-name><tp:taxon-name-part taxon-name-part-type="genus" reg="Sinocyclocheilus">Sinocyclocheilus</tp:taxon-name-part><tp:taxon-name-part taxon-name-part-type="species" reg="huaningensis">huaningensis</tp:taxon-name-part></tp:taxon-name>
                  </italic>
                </td><td rowspan="1" colspan="1">Huaning County, Yunnan, China</td><td rowspan="1" colspan="1">XH3701</td><td rowspan="1" colspan="1">
                  <ext-link xmlns:xlink="http://www.w3.org/1999/xlink" xlink:href="AY854718" ext-link-type="gen" xlink:type="simple">AY854718</ext-link>
                </td><td rowspan="1" colspan="1">
                  <ext-link xmlns:xlink="http://www.w3.org/1999/xlink" xlink:href="AY854775" ext-link-type="gen" xlink:type="simple">AY854775</ext-link>
                </td></tr><tr><td rowspan="1" colspan="1">14</td><td rowspan="1" colspan="1">
                  <italic>
                    <tp:taxon-name><tp:taxon-name-part taxon-name-part-type="genus" reg="Sinocyclocheilus">Sinocyclocheilus</tp:taxon-name-part><tp:taxon-name-part taxon-name-part-type="species" reg="oxycephalus">oxycephalus</tp:taxon-name-part></tp:taxon-name>
                  </italic>
                </td><td rowspan="1" colspan="1">Heilongtan, Shilin County, Yunnan, China</td><td rowspan="1" colspan="1">XH0201</td><td rowspan="1" colspan="1">
                  <ext-link xmlns:xlink="http://www.w3.org/1999/xlink" xlink:href="AY854685" ext-link-type="gen" xlink:type="simple">AY854685</ext-link>
                </td><td rowspan="1" colspan="1">
                  <ext-link xmlns:xlink="http://www.w3.org/1999/xlink" xlink:href="AY854742" ext-link-type="gen" xlink:type="simple">AY854742</ext-link>
                </td></tr><tr><td rowspan="1" colspan="1">15</td><td rowspan="1" colspan="1">
                  <italic>
                    <tp:taxon-name><tp:taxon-name-part taxon-name-part-type="genus" reg="Sinocyclocheilus">Sinocyclocheilus</tp:taxon-name-part><tp:taxon-name-part taxon-name-part-type="species" reg="macrocephalus">macrocephalus</tp:taxon-name-part></tp:taxon-name>
                  </italic>
                </td><td rowspan="1" colspan="1">Heilongtan, Shilin County, Yunnan</td><td rowspan="1" colspan="1">XH0103</td><td rowspan="1" colspan="1">
                  <ext-link xmlns:xlink="http://www.w3.org/1999/xlink" xlink:href="AY854683" ext-link-type="gen" xlink:type="simple">AY854683</ext-link>
                </td><td rowspan="1" colspan="1">
                  <ext-link xmlns:xlink="http://www.w3.org/1999/xlink" xlink:href="AY854740" ext-link-type="gen" xlink:type="simple">AY854740</ext-link>
                </td></tr><tr><td rowspan="1" colspan="1">16</td><td rowspan="1" colspan="1">
                  <italic>
                    <tp:taxon-name><tp:taxon-name-part taxon-name-part-type="genus" reg="Sinocyclocheilus">Sinocyclocheilus</tp:taxon-name-part><tp:taxon-name-part taxon-name-part-type="species" reg="malacopterus">malacopterus</tp:taxon-name-part></tp:taxon-name>
                  </italic>
                </td><td rowspan="1" colspan="1">Wulonghe, Shizong County, Yunnan, China</td><td rowspan="1" colspan="1">XH0901</td><td rowspan="1" colspan="1">
                  <ext-link xmlns:xlink="http://www.w3.org/1999/xlink" xlink:href="AY854697" ext-link-type="gen" xlink:type="simple">AY854697</ext-link>
                </td><td rowspan="1" colspan="1">
                  <ext-link xmlns:xlink="http://www.w3.org/1999/xlink" xlink:href="AY854754" ext-link-type="gen" xlink:type="simple">AY854754</ext-link>
                </td></tr><tr><td rowspan="1" colspan="1">17</td><td rowspan="1" colspan="1">
                  <italic>
                    <tp:taxon-name><tp:taxon-name-part taxon-name-part-type="genus" reg="Sinocyclocheilus">Sinocyclocheilus</tp:taxon-name-part><tp:taxon-name-part taxon-name-part-type="species" reg="purpureus">purpureus</tp:taxon-name-part></tp:taxon-name>
                  </italic>
                </td><td rowspan="1" colspan="1">Luoping County, Yunnan, China</td><td rowspan="1" colspan="1">IHB:2006638</td><td rowspan="1" colspan="1">
                  <ext-link xmlns:xlink="http://www.w3.org/1999/xlink" xlink:href="EU366189" ext-link-type="gen" xlink:type="simple">EU366189</ext-link>
                </td><td rowspan="1" colspan="1">
                  <ext-link xmlns:xlink="http://www.w3.org/1999/xlink" xlink:href="EU366178" ext-link-type="gen" xlink:type="simple">EU366178</ext-link>
                </td></tr><tr><td rowspan="1" colspan="1">18</td><td rowspan="1" colspan="1">
                  <italic>
                    <tp:taxon-name><tp:taxon-name-part taxon-name-part-type="genus" reg="Sinocyclocheilus">Sinocyclocheilus</tp:taxon-name-part><tp:taxon-name-part taxon-name-part-type="species" reg="angustiporus">angustiporus</tp:taxon-name-part></tp:taxon-name>
                  </italic>
                </td><td rowspan="1" colspan="1">Xinlongchnag Town, Xingren City, Guizhou, China</td><td rowspan="1" colspan="1">GZNU20210322002</td><td rowspan="1" colspan="1">
                  <ext-link xmlns:xlink="http://www.w3.org/1999/xlink" xlink:href="MZ636515" ext-link-type="gen" xlink:type="simple">MZ636515</ext-link>
                </td><td rowspan="1" colspan="1">
                  <ext-link xmlns:xlink="http://www.w3.org/1999/xlink" xlink:href="MZ636515" ext-link-type="gen" xlink:type="simple">MZ636515</ext-link>
                </td></tr><tr><td rowspan="1" colspan="1">19</td><td rowspan="1" colspan="1">
                  <italic>
                    <tp:taxon-name><tp:taxon-name-part taxon-name-part-type="genus" reg="Sinocyclocheilus">Sinocyclocheilus</tp:taxon-name-part><tp:taxon-name-part taxon-name-part-type="species" reg="yangzongensis">yangzongensis</tp:taxon-name-part></tp:taxon-name>
                  </italic>
                </td><td rowspan="1" colspan="1">Yangzonghai Lake, Yunnan, China</td><td rowspan="1" colspan="1">XH6101</td><td rowspan="1" colspan="1">
                  <ext-link xmlns:xlink="http://www.w3.org/1999/xlink" xlink:href="AY854725" ext-link-type="gen" xlink:type="simple">AY854725</ext-link>
                </td><td rowspan="1" colspan="1">
                  <ext-link xmlns:xlink="http://www.w3.org/1999/xlink" xlink:href="AY854782" ext-link-type="gen" xlink:type="simple">AY854782</ext-link>
                </td></tr><tr><td rowspan="1" colspan="1">20</td><td rowspan="1" colspan="1">
                  <italic>
                    <tp:taxon-name><tp:taxon-name-part taxon-name-part-type="genus" reg="Sinocyclocheilus">Sinocyclocheilus</tp:taxon-name-part><tp:taxon-name-part taxon-name-part-type="species" reg="multipunctatus">multipunctatus</tp:taxon-name-part></tp:taxon-name>
                  </italic>
                </td><td rowspan="1" colspan="1">Huishui County, Guizhou, China</td><td rowspan="1" colspan="1">–</td><td rowspan="1" colspan="1">
                  <ext-link xmlns:xlink="http://www.w3.org/1999/xlink" xlink:href="MG026730" ext-link-type="gen" xlink:type="simple">MG026730</ext-link>
                </td><td rowspan="1" colspan="1">
                  <ext-link xmlns:xlink="http://www.w3.org/1999/xlink" xlink:href="MG026730" ext-link-type="gen" xlink:type="simple">MG026730</ext-link>
                </td></tr><tr><td rowspan="1" colspan="1">21</td><td rowspan="1" colspan="1">
                  <italic>
                    <tp:taxon-name><tp:taxon-name-part taxon-name-part-type="genus" reg="Sinocyclocheilus">Sinocyclocheilus</tp:taxon-name-part><tp:taxon-name-part taxon-name-part-type="species" reg="sanxiaensis">sanxiaensis</tp:taxon-name-part></tp:taxon-name>
                  </italic>
                </td><td rowspan="1" colspan="1">Guojiaba Town, Zigui County, Hubei, China*</td><td rowspan="1" colspan="1">KNHM 2019000001</td><td rowspan="1" colspan="1">
                  <ext-link xmlns:xlink="http://www.w3.org/1999/xlink" xlink:href="MN106258" ext-link-type="gen" xlink:type="simple">MN106258</ext-link>
                </td><td rowspan="1" colspan="1">–</td></tr><tr><td rowspan="1" colspan="1">22</td><td rowspan="1" colspan="1">
                  <italic>
                    <tp:taxon-name><tp:taxon-name-part taxon-name-part-type="genus" reg="Sinocyclocheilus">Sinocyclocheilus</tp:taxon-name-part><tp:taxon-name-part taxon-name-part-type="species" reg="cyphotergous">cyphotergous</tp:taxon-name-part></tp:taxon-name>
                  </italic>
                </td><td rowspan="1" colspan="1">Dongdang township, Luodian County, Guizhou, China*</td><td rowspan="1" colspan="1">GZNU20150819010</td><td rowspan="1" colspan="1">
                  <ext-link xmlns:xlink="http://www.w3.org/1999/xlink" xlink:href="MW024370" ext-link-type="gen" xlink:type="simple">MW024370</ext-link>
                </td><td rowspan="1" colspan="1">
                  <ext-link xmlns:xlink="http://www.w3.org/1999/xlink" xlink:href="MW024370" ext-link-type="gen" xlink:type="simple">MW024370</ext-link>
                </td></tr><tr><td rowspan="1" colspan="1">23</td><td rowspan="1" colspan="1">
                  <italic>
                    <tp:taxon-name><tp:taxon-name-part taxon-name-part-type="genus" reg="Sinocyclocheilus">Sinocyclocheilus</tp:taxon-name-part><tp:taxon-name-part taxon-name-part-type="species" reg="punctatus">punctatus</tp:taxon-name-part></tp:taxon-name>
                  </italic>
                </td><td rowspan="1" colspan="1">Dongtang Township, Libo County, Guizhou, China</td><td rowspan="1" colspan="1">GZNU20150811002</td><td rowspan="1" colspan="1">
                  <ext-link xmlns:xlink="http://www.w3.org/1999/xlink" xlink:href="MW014318" ext-link-type="gen" xlink:type="simple">MW014318</ext-link>
                </td><td rowspan="1" colspan="1">
                  <ext-link xmlns:xlink="http://www.w3.org/1999/xlink" xlink:href="MW014318" ext-link-type="gen" xlink:type="simple">MW014318</ext-link>
                </td></tr><tr><td rowspan="1" colspan="1">24</td><td rowspan="1" colspan="1">
                  <italic>
                    <tp:taxon-name><tp:taxon-name-part taxon-name-part-type="genus" reg="Sinocyclocheilus">Sinocyclocheilus</tp:taxon-name-part><tp:taxon-name-part taxon-name-part-type="species" reg="macrolepis">macrolepis</tp:taxon-name-part></tp:taxon-name>
                  </italic>
                </td><td rowspan="1" colspan="1">Nandan County, Guangxi, China</td><td rowspan="1" colspan="1">XH8201</td><td rowspan="1" colspan="1">
                  <ext-link xmlns:xlink="http://www.w3.org/1999/xlink" xlink:href="AY854729" ext-link-type="gen" xlink:type="simple">AY854729</ext-link>
                </td><td rowspan="1" colspan="1">
                  <ext-link xmlns:xlink="http://www.w3.org/1999/xlink" xlink:href="AY854786" ext-link-type="gen" xlink:type="simple">AY854786</ext-link>
                </td></tr><tr><td rowspan="1" colspan="1">25</td><td rowspan="1" colspan="1">
                  <italic>
                    <tp:taxon-name><tp:taxon-name-part taxon-name-part-type="genus" reg="Sinocyclocheilus">Sinocyclocheilus</tp:taxon-name-part><tp:taxon-name-part taxon-name-part-type="species" reg="brevis">brevis</tp:taxon-name-part></tp:taxon-name>
                  </italic>
                </td><td rowspan="1" colspan="1">–</td><td rowspan="1" colspan="1">GX0155</td><td rowspan="1" colspan="1">
                  <ext-link xmlns:xlink="http://www.w3.org/1999/xlink" xlink:href="MT373105" ext-link-type="gen" xlink:type="simple">MT373105</ext-link>
                </td><td rowspan="1" colspan="1">
                  <ext-link xmlns:xlink="http://www.w3.org/1999/xlink" xlink:href="MW548424" ext-link-type="gen" xlink:type="simple">MW548424</ext-link>
                </td></tr><tr><td rowspan="1" colspan="1">26</td><td rowspan="1" colspan="1">
                  <italic>
                    <tp:taxon-name><tp:taxon-name-part taxon-name-part-type="genus" reg="Sinocyclocheilus">Sinocyclocheilus</tp:taxon-name-part><tp:taxon-name-part taxon-name-part-type="species" reg="huanjiangensis">huanjiangensis</tp:taxon-name-part></tp:taxon-name>
                  </italic>
                </td><td rowspan="1" colspan="1">–</td><td rowspan="1" colspan="1">GX0124</td><td rowspan="1" colspan="1">
                  <ext-link xmlns:xlink="http://www.w3.org/1999/xlink" xlink:href="MT373103" ext-link-type="gen" xlink:type="simple">MT373103</ext-link>
                </td><td rowspan="1" colspan="1">
                  <ext-link xmlns:xlink="http://www.w3.org/1999/xlink" xlink:href="MW548429" ext-link-type="gen" xlink:type="simple">MW548429</ext-link>
                </td></tr><tr><td rowspan="1" colspan="1">27</td><td rowspan="1" colspan="1">
                  <italic>
                    <tp:taxon-name><tp:taxon-name-part taxon-name-part-type="genus" reg="Sinocyclocheilus">Sinocyclocheilus</tp:taxon-name-part><tp:taxon-name-part taxon-name-part-type="species" reg="longibarbatus">longibarbatus</tp:taxon-name-part></tp:taxon-name>
                  </italic>
                </td><td rowspan="1" colspan="1">Dongtang Township, Libo County, Guizhou, China*</td><td rowspan="1" colspan="1">GZNU20150809004</td><td rowspan="1" colspan="1">
                  <ext-link xmlns:xlink="http://www.w3.org/1999/xlink" xlink:href="MW024372" ext-link-type="gen" xlink:type="simple">MW024372</ext-link>
                </td><td rowspan="1" colspan="1">
                  <ext-link xmlns:xlink="http://www.w3.org/1999/xlink" xlink:href="MW024372" ext-link-type="gen" xlink:type="simple">MW024372</ext-link>
                </td></tr><tr><td rowspan="1" colspan="1">28</td><td rowspan="1" colspan="1">
                  <italic>
                    <tp:taxon-name><tp:taxon-name-part taxon-name-part-type="genus" reg="Sinocyclocheilus">Sinocyclocheilus</tp:taxon-name-part><tp:taxon-name-part taxon-name-part-type="species" reg="xunlensis">xunlensis</tp:taxon-name-part></tp:taxon-name>
                  </italic>
                </td><td rowspan="1" colspan="1">Huanjiang, Guangxi, China</td><td rowspan="1" colspan="1">IHB:04050268</td><td rowspan="1" colspan="1">
                  <ext-link xmlns:xlink="http://www.w3.org/1999/xlink" xlink:href="EU366187" ext-link-type="gen" xlink:type="simple">EU366187</ext-link>
                </td><td rowspan="1" colspan="1">
                  <ext-link xmlns:xlink="http://www.w3.org/1999/xlink" xlink:href="EU366184" ext-link-type="gen" xlink:type="simple">EU366184</ext-link>
                </td></tr><tr><td rowspan="1" colspan="1">29</td><td rowspan="1" colspan="1">
                  <italic>
                    <tp:taxon-name><tp:taxon-name-part taxon-name-part-type="genus" reg="Sinocyclocheilus">Sinocyclocheilus</tp:taxon-name-part><tp:taxon-name-part taxon-name-part-type="species" reg="donglanensis">donglanensis</tp:taxon-name-part></tp:taxon-name>
                  </italic>
                </td><td rowspan="1" colspan="1">Hongshuihe River, Donglan County, Guangxi, China</td><td rowspan="1" colspan="1">CA139</td><td rowspan="1" colspan="1">
                  <ext-link xmlns:xlink="http://www.w3.org/1999/xlink" xlink:href="AB196440" ext-link-type="gen" xlink:type="simple">AB196440</ext-link>
                </td><td rowspan="1" colspan="1">
                  <ext-link xmlns:xlink="http://www.w3.org/1999/xlink" xlink:href="MW548425" ext-link-type="gen" xlink:type="simple">MW548425</ext-link>
                </td></tr><tr><td rowspan="1" colspan="1">30</td><td rowspan="1" colspan="1">
                  <italic>
                    <tp:taxon-name><tp:taxon-name-part taxon-name-part-type="genus" reg="Sinocyclocheilus">Sinocyclocheilus</tp:taxon-name-part><tp:taxon-name-part taxon-name-part-type="species" reg="lingyunensis">lingyunensis</tp:taxon-name-part></tp:taxon-name>
                  </italic>
                </td><td rowspan="1" colspan="1">Shadong, Lingyun County, Guangxi, China</td><td rowspan="1" colspan="1">XH0502</td><td rowspan="1" colspan="1">
                  <ext-link xmlns:xlink="http://www.w3.org/1999/xlink" xlink:href="AY854691" ext-link-type="gen" xlink:type="simple">AY854691</ext-link>
                </td><td rowspan="1" colspan="1">
                  <ext-link xmlns:xlink="http://www.w3.org/1999/xlink" xlink:href="AY854748" ext-link-type="gen" xlink:type="simple">AY854748</ext-link>
                </td></tr><tr><td rowspan="1" colspan="1">31</td><td rowspan="1" colspan="1">
                  <italic>
                    <tp:taxon-name><tp:taxon-name-part taxon-name-part-type="genus" reg="Sinocyclocheilus">Sinocyclocheilus</tp:taxon-name-part><tp:taxon-name-part taxon-name-part-type="species" reg="hugeibarbus">hugeibarbus</tp:taxon-name-part></tp:taxon-name>
                  </italic>
                </td><td rowspan="1" colspan="1">Xiaoqikong Town, Libo County, Guizhou, China*</td><td rowspan="1" colspan="1">GZNU20150120005</td><td rowspan="1" colspan="1">
                  <ext-link xmlns:xlink="http://www.w3.org/1999/xlink" xlink:href="MW014319" ext-link-type="gen" xlink:type="simple">MW014319</ext-link>
                </td><td rowspan="1" colspan="1">
                  <ext-link xmlns:xlink="http://www.w3.org/1999/xlink" xlink:href="MW014319" ext-link-type="gen" xlink:type="simple">MW014319</ext-link>
                </td></tr><tr><td rowspan="1" colspan="1">32</td><td rowspan="1" colspan="1">
                  <italic>
                    <tp:taxon-name><tp:taxon-name-part taxon-name-part-type="genus" reg="Sinocyclocheilus">Sinocyclocheilus</tp:taxon-name-part><tp:taxon-name-part taxon-name-part-type="species" reg="macrophthalmus">macrophthalmus</tp:taxon-name-part></tp:taxon-name>
                  </italic>
                </td><td rowspan="1" colspan="1">Xiaao, Duan County, Guangxi, China</td><td rowspan="1" colspan="1">XH8401</td><td rowspan="1" colspan="1">
                  <ext-link xmlns:xlink="http://www.w3.org/1999/xlink" xlink:href="AY854733" ext-link-type="gen" xlink:type="simple">AY854733</ext-link>
                </td><td rowspan="1" colspan="1">
                  <ext-link xmlns:xlink="http://www.w3.org/1999/xlink" xlink:href="AY854790" ext-link-type="gen" xlink:type="simple">AY854790</ext-link>
                </td></tr><tr><td rowspan="1" colspan="1">33</td><td rowspan="1" colspan="1">
                  <italic>
                    <tp:taxon-name><tp:taxon-name-part taxon-name-part-type="genus" reg="Sinocyclocheilus">Sinocyclocheilus</tp:taxon-name-part><tp:taxon-name-part taxon-name-part-type="species" reg="yishanensis">yishanensis</tp:taxon-name-part></tp:taxon-name>
                  </italic>
                </td><td rowspan="1" colspan="1">Liujiang County, Guangxi, China</td><td rowspan="1" colspan="1">–</td><td rowspan="1" colspan="1">
                  <ext-link xmlns:xlink="http://www.w3.org/1999/xlink" xlink:href="MK387704" ext-link-type="gen" xlink:type="simple">MK387704</ext-link>
                </td><td rowspan="1" colspan="1">
                  <ext-link xmlns:xlink="http://www.w3.org/1999/xlink" xlink:href="MK387704" ext-link-type="gen" xlink:type="simple">MK387704</ext-link>
                </td></tr><tr><td rowspan="1" colspan="1">34</td><td rowspan="1" colspan="1">
                  <italic>
                    <tp:taxon-name><tp:taxon-name-part taxon-name-part-type="genus" reg="Sinocyclocheilus">Sinocyclocheilus</tp:taxon-name-part><tp:taxon-name-part taxon-name-part-type="species" reg="ronganensis">ronganensis</tp:taxon-name-part></tp:taxon-name>
                  </italic>
                </td><td rowspan="1" colspan="1">Rong’an County, Guangxi, China</td><td rowspan="1" colspan="1">–</td><td rowspan="1" colspan="1">
                  <ext-link xmlns:xlink="http://www.w3.org/1999/xlink" xlink:href="KX778473" ext-link-type="gen" xlink:type="simple">KX778473</ext-link>
                </td><td rowspan="1" colspan="1">
                  <ext-link xmlns:xlink="http://www.w3.org/1999/xlink" xlink:href="KX778473" ext-link-type="gen" xlink:type="simple">KX778473</ext-link>
                </td></tr><tr><td rowspan="1" colspan="1">35</td><td rowspan="1" colspan="1">
                  <italic>
                    <tp:taxon-name><tp:taxon-name-part taxon-name-part-type="genus" reg="Sinocyclocheilus">Sinocyclocheilus</tp:taxon-name-part><tp:taxon-name-part taxon-name-part-type="species" reg="furcodorsalis">furcodorsalis</tp:taxon-name-part></tp:taxon-name>
                  </italic>
                </td><td rowspan="1" colspan="1">Tian’e County, Guangxi, China</td><td rowspan="1" colspan="1">–</td><td rowspan="1" colspan="1">
                  <ext-link xmlns:xlink="http://www.w3.org/1999/xlink" xlink:href="GU589570" ext-link-type="gen" xlink:type="simple">GU589570</ext-link>
                </td><td rowspan="1" colspan="1">
                  <ext-link xmlns:xlink="http://www.w3.org/1999/xlink" xlink:href="GU589570" ext-link-type="gen" xlink:type="simple">GU589570</ext-link>
                </td></tr><tr><td rowspan="1" colspan="1">36</td><td rowspan="1" colspan="1">
                  <italic>
                    <tp:taxon-name><tp:taxon-name-part taxon-name-part-type="genus" reg="Sinocyclocheilus">Sinocyclocheilus</tp:taxon-name-part><tp:taxon-name-part taxon-name-part-type="species" reg="tianlinensis">tianlinensis</tp:taxon-name-part></tp:taxon-name>
                  </italic>
                </td><td rowspan="1" colspan="1">–</td><td rowspan="1" colspan="1">GX0087-L17-16</td><td rowspan="1" colspan="1">
                  <ext-link xmlns:xlink="http://www.w3.org/1999/xlink" xlink:href="MT373102" ext-link-type="gen" xlink:type="simple">MT373102</ext-link>
                </td><td rowspan="1" colspan="1">
                  <ext-link xmlns:xlink="http://www.w3.org/1999/xlink" xlink:href="MW548431" ext-link-type="gen" xlink:type="simple">MW548431</ext-link>
                </td></tr><tr><td rowspan="1" colspan="1">37</td><td rowspan="1" colspan="1">
                  <italic>
                    <tp:taxon-name><tp:taxon-name-part taxon-name-part-type="genus" reg="Sinocyclocheilus">Sinocyclocheilus</tp:taxon-name-part><tp:taxon-name-part taxon-name-part-type="species" reg="anatirostris">anatirostris</tp:taxon-name-part></tp:taxon-name>
                  </italic>
                </td><td rowspan="1" colspan="1">Leye County, Guangxi, China</td><td rowspan="1" colspan="1">XH1901</td><td rowspan="1" colspan="1">
                  <ext-link xmlns:xlink="http://www.w3.org/1999/xlink" xlink:href="AY854708" ext-link-type="gen" xlink:type="simple">AY854708</ext-link>
                </td><td rowspan="1" colspan="1">
                  <ext-link xmlns:xlink="http://www.w3.org/1999/xlink" xlink:href="AY854765" ext-link-type="gen" xlink:type="simple">AY854765</ext-link>
                </td></tr><tr><td rowspan="1" colspan="1">38</td><td rowspan="1" colspan="1">
                  <italic>
                    <tp:taxon-name><tp:taxon-name-part taxon-name-part-type="genus" reg="Sinocyclocheilus">Sinocyclocheilus</tp:taxon-name-part><tp:taxon-name-part taxon-name-part-type="species" reg="anshuiensis">anshuiensis</tp:taxon-name-part></tp:taxon-name>
                  </italic>
                </td><td rowspan="1" colspan="1">Lingyun County, Guangxi, China</td><td rowspan="1" colspan="1">–</td><td rowspan="1" colspan="1">
                  <ext-link xmlns:xlink="http://www.w3.org/1999/xlink" xlink:href="KR069120" ext-link-type="gen" xlink:type="simple">KR069120</ext-link>
                </td><td rowspan="1" colspan="1">
                  <ext-link xmlns:xlink="http://www.w3.org/1999/xlink" xlink:href="KR069120" ext-link-type="gen" xlink:type="simple">KR069120</ext-link>
                </td></tr><tr><td rowspan="1" colspan="1">39</td><td rowspan="1" colspan="1">
                  <italic>
                    <tp:taxon-name><tp:taxon-name-part taxon-name-part-type="genus" reg="Sinocyclocheilus">Sinocyclocheilus</tp:taxon-name-part><tp:taxon-name-part taxon-name-part-type="species" reg="microphthalmus">microphthalmus</tp:taxon-name-part></tp:taxon-name>
                  </italic>
                </td><td rowspan="1" colspan="1">Lingyun County, Guangxi, China</td><td rowspan="1" colspan="1">NNNU201712001</td><td rowspan="1" colspan="1">
                  <ext-link xmlns:xlink="http://www.w3.org/1999/xlink" xlink:href="MN145877" ext-link-type="gen" xlink:type="simple">MN145877</ext-link>
                </td><td rowspan="1" colspan="1">
                  <ext-link xmlns:xlink="http://www.w3.org/1999/xlink" xlink:href="MN145877" ext-link-type="gen" xlink:type="simple">MN145877</ext-link>
                </td></tr><tr><td rowspan="1" colspan="1">40</td><td rowspan="1" colspan="1">
                  <italic>
                    <tp:taxon-name><tp:taxon-name-part taxon-name-part-type="genus" reg="Sinocyclocheilus">Sinocyclocheilus</tp:taxon-name-part><tp:taxon-name-part taxon-name-part-type="species" reg="altishoulderus">altishoulderus</tp:taxon-name-part></tp:taxon-name>
                  </italic>
                </td><td rowspan="1" colspan="1">Mashan County, Guangxi, China</td><td rowspan="1" colspan="1">–</td><td rowspan="1" colspan="1">
                  <ext-link xmlns:xlink="http://www.w3.org/1999/xlink" xlink:href="FJ984568" ext-link-type="gen" xlink:type="simple">FJ984568</ext-link>
                </td><td rowspan="1" colspan="1">
                  <ext-link xmlns:xlink="http://www.w3.org/1999/xlink" xlink:href="FJ984568" ext-link-type="gen" xlink:type="simple">FJ984568</ext-link>
                </td></tr><tr><td rowspan="1" colspan="1">41</td><td rowspan="1" colspan="1">
                  <italic>
                    <tp:taxon-name><tp:taxon-name-part taxon-name-part-type="genus" reg="Sinocyclocheilus">Sinocyclocheilus</tp:taxon-name-part><tp:taxon-name-part taxon-name-part-type="species" reg="mashanensis">mashanensis</tp:taxon-name-part></tp:taxon-name>
                  </italic>
                </td><td rowspan="1" colspan="1">–</td><td rowspan="1" colspan="1">GX0026-L18-12</td><td rowspan="1" colspan="1">
                  <ext-link xmlns:xlink="http://www.w3.org/1999/xlink" xlink:href="MT373107" ext-link-type="gen" xlink:type="simple">MT373107</ext-link>
                </td><td rowspan="1" colspan="1">
                  <ext-link xmlns:xlink="http://www.w3.org/1999/xlink" xlink:href="MW548430" ext-link-type="gen" xlink:type="simple">MW548430</ext-link>
                </td></tr><tr><td rowspan="1" colspan="1">42</td><td rowspan="1" colspan="1">
                  <italic>
                    <tp:taxon-name><tp:taxon-name-part taxon-name-part-type="genus" reg="Sinocyclocheilus">Sinocyclocheilus</tp:taxon-name-part><tp:taxon-name-part taxon-name-part-type="species" reg="brevibarbatus">brevibarbatus</tp:taxon-name-part></tp:taxon-name>
                  </italic>
                </td><td rowspan="1" colspan="1">–</td><td rowspan="1" colspan="1">GX0064-L20-13</td><td rowspan="1" colspan="1">
                  <ext-link xmlns:xlink="http://www.w3.org/1999/xlink" xlink:href="MT373106" ext-link-type="gen" xlink:type="simple">MT373106</ext-link>
                </td><td rowspan="1" colspan="1">
                  <ext-link xmlns:xlink="http://www.w3.org/1999/xlink" xlink:href="MW548423" ext-link-type="gen" xlink:type="simple">MW548423</ext-link>
                </td></tr><tr><td rowspan="1" colspan="1">43</td><td rowspan="1" colspan="1">
                  <italic>
                    <tp:taxon-name><tp:taxon-name-part taxon-name-part-type="genus" reg="Sinocyclocheilus">Sinocyclocheilus</tp:taxon-name-part><tp:taxon-name-part taxon-name-part-type="species" reg="jiuxuensis">jiuxuensis</tp:taxon-name-part></tp:taxon-name>
                  </italic>
                </td><td rowspan="1" colspan="1">Jiuxu Town, Hechi City, Guangxi, China</td><td rowspan="1" colspan="1">XH8501</td><td rowspan="1" colspan="1">
                  <ext-link xmlns:xlink="http://www.w3.org/1999/xlink" xlink:href="AY854736" ext-link-type="gen" xlink:type="simple">AY854736</ext-link>
                </td><td rowspan="1" colspan="1">
                  <ext-link xmlns:xlink="http://www.w3.org/1999/xlink" xlink:href="AY854793" ext-link-type="gen" xlink:type="simple">AY854793</ext-link>
                </td></tr><tr><td rowspan="1" colspan="1">44</td><td rowspan="1" colspan="1">
                  <italic>
                    <tp:taxon-name><tp:taxon-name-part taxon-name-part-type="genus" reg="Sinocyclocheilus">Sinocyclocheilus</tp:taxon-name-part><tp:taxon-name-part taxon-name-part-type="species" reg="angularis">angularis</tp:taxon-name-part></tp:taxon-name>
                  </italic>
                </td><td rowspan="1" colspan="1">Baotian Town, Panzhou City, Guizhou, China*</td><td rowspan="1" colspan="1">GZNU20210322001</td><td rowspan="1" colspan="1">
                  <ext-link xmlns:xlink="http://www.w3.org/1999/xlink" xlink:href="MZ636514" ext-link-type="gen" xlink:type="simple">MZ636514</ext-link>
                </td><td rowspan="1" colspan="1">
                  <ext-link xmlns:xlink="http://www.w3.org/1999/xlink" xlink:href="MZ636514" ext-link-type="gen" xlink:type="simple">MZ636514</ext-link>
                </td></tr><tr><td rowspan="1" colspan="1">45</td><td rowspan="1" colspan="1">
                  <italic>
                    <tp:taxon-name><tp:taxon-name-part taxon-name-part-type="genus" reg="Sinocyclocheilus">Sinocyclocheilus</tp:taxon-name-part><tp:taxon-name-part taxon-name-part-type="species" reg="zhenfengensis">zhenfengensis</tp:taxon-name-part></tp:taxon-name>
                  </italic>
                </td><td rowspan="1" colspan="1">Zhexiang Town, Zhenfeng County, Guizhou, China*</td><td rowspan="1" colspan="1">GZNU20150112021</td><td rowspan="1" colspan="1">
                  <ext-link xmlns:xlink="http://www.w3.org/1999/xlink" xlink:href="MW014317" ext-link-type="gen" xlink:type="simple">MW014317</ext-link>
                </td><td rowspan="1" colspan="1">
                  <ext-link xmlns:xlink="http://www.w3.org/1999/xlink" xlink:href="MW014317" ext-link-type="gen" xlink:type="simple">MW014317</ext-link>
                </td></tr><tr><td rowspan="1" colspan="1">46</td><td rowspan="1" colspan="1">
                  <italic>
                    <tp:taxon-name><tp:taxon-name-part taxon-name-part-type="genus" reg="Sinocyclocheilus">Sinocyclocheilus</tp:taxon-name-part><tp:taxon-name-part taxon-name-part-type="species" reg="bicornutus">bicornutus</tp:taxon-name-part></tp:taxon-name>
                  </italic>
                </td><td rowspan="1" colspan="1">Xinlongchnag Town, Xingren City, Guizhou, China*</td><td rowspan="1" colspan="1">–</td><td rowspan="1" colspan="1">
                  <ext-link xmlns:xlink="http://www.w3.org/1999/xlink" xlink:href="KX528071" ext-link-type="gen" xlink:type="simple">KX528071</ext-link>
                </td><td rowspan="1" colspan="1">
                  <ext-link xmlns:xlink="http://www.w3.org/1999/xlink" xlink:href="KX528071" ext-link-type="gen" xlink:type="simple">KX528071</ext-link>
                </td></tr><tr><td rowspan="1" colspan="1">47</td><td rowspan="1" colspan="1"><italic><tp:taxon-name><tp:taxon-name-part taxon-name-part-type="genus" reg="Sinocyclocheilus">Sinocyclocheilus</tp:taxon-name-part><tp:taxon-name-part taxon-name-part-type="species" reg="longicornus">longicornus</tp:taxon-name-part></tp:taxon-name></italic> sp. nov.</td><td rowspan="1" colspan="1">Hongguo Town, Panzhou City, Guizhou, China*</td><td rowspan="1" colspan="1">GZNU20210503016</td><td rowspan="1" colspan="1">
                  <ext-link xmlns:xlink="http://www.w3.org/1999/xlink" xlink:href="MZ634123" ext-link-type="gen" xlink:type="simple">MZ634123</ext-link>
                </td><td rowspan="1" colspan="1">
                  <ext-link xmlns:xlink="http://www.w3.org/1999/xlink" xlink:href="MZ634125" ext-link-type="gen" xlink:type="simple">MZ634125</ext-link>
                </td></tr><tr><td rowspan="1" colspan="1">48</td><td rowspan="1" colspan="1"><italic><tp:taxon-name><tp:taxon-name-part taxon-name-part-type="genus" reg="Sinocyclocheilus">Sinocyclocheilus</tp:taxon-name-part><tp:taxon-name-part taxon-name-part-type="species" reg="longicornus">longicornus</tp:taxon-name-part></tp:taxon-name></italic> sp. nov.</td><td rowspan="1" colspan="1">Hongguo Town, Panzhou City, Guizhou, China*</td><td rowspan="1" colspan="1">GZNU20210503017</td><td rowspan="1" colspan="1">
                  <ext-link xmlns:xlink="http://www.w3.org/1999/xlink" xlink:href="MZ634124" ext-link-type="gen" xlink:type="simple">MZ634124</ext-link>
                </td><td rowspan="1" colspan="1">
                  <ext-link xmlns:xlink="http://www.w3.org/1999/xlink" xlink:href="MZ634126" ext-link-type="gen" xlink:type="simple">MZ634126</ext-link>
                </td></tr><tr><td rowspan="1" colspan="1">49</td><td rowspan="1" colspan="1">
                  <italic>
                    <tp:taxon-name><tp:taxon-name-part taxon-name-part-type="genus" reg="Sinocyclocheilus">Sinocyclocheilus</tp:taxon-name-part><tp:taxon-name-part taxon-name-part-type="species" reg="hyalinus">hyalinus</tp:taxon-name-part></tp:taxon-name>
                  </italic>
                </td><td rowspan="1" colspan="1">Alugudong, Luxi County, Yunnan, China</td><td rowspan="1" colspan="1">XH4701</td><td rowspan="1" colspan="1">
                  <ext-link xmlns:xlink="http://www.w3.org/1999/xlink" xlink:href="AY854721" ext-link-type="gen" xlink:type="simple">AY854721</ext-link>
                </td><td rowspan="1" colspan="1">
                  <ext-link xmlns:xlink="http://www.w3.org/1999/xlink" xlink:href="AY854778" ext-link-type="gen" xlink:type="simple">AY854778</ext-link>
                </td></tr><tr><td rowspan="1" colspan="1">50</td><td rowspan="1" colspan="1">
                  <italic>
                    <tp:taxon-name><tp:taxon-name-part taxon-name-part-type="genus" reg="Sinocyclocheilus">Sinocyclocheilus</tp:taxon-name-part><tp:taxon-name-part taxon-name-part-type="species" reg="rhinocerous">rhinocerous</tp:taxon-name-part></tp:taxon-name>
                  </italic>
                </td><td rowspan="1" colspan="1">Luoping County, Yunnan, China</td><td rowspan="1" colspan="1">–</td><td rowspan="1" colspan="1">
                  <ext-link xmlns:xlink="http://www.w3.org/1999/xlink" xlink:href="KR069119" ext-link-type="gen" xlink:type="simple">KR069119</ext-link>
                </td><td rowspan="1" colspan="1">
                  <ext-link xmlns:xlink="http://www.w3.org/1999/xlink" xlink:href="KR069119" ext-link-type="gen" xlink:type="simple">KR069119</ext-link>
                </td></tr><tr><td rowspan="1" colspan="1">51</td><td rowspan="1" colspan="1">
                  <italic>
                    <tp:taxon-name><tp:taxon-name-part taxon-name-part-type="genus" reg="Sinocyclocheilus">Sinocyclocheilus</tp:taxon-name-part><tp:taxon-name-part taxon-name-part-type="species" reg="guanyangensis">guanyangensis</tp:taxon-name-part></tp:taxon-name>
                  </italic>
                </td><td rowspan="1" colspan="1">–</td><td rowspan="1" colspan="1">GX0173</td><td rowspan="1" colspan="1">
                  <ext-link xmlns:xlink="http://www.w3.org/1999/xlink" xlink:href="MT373108" ext-link-type="gen" xlink:type="simple">MT373108</ext-link>
                </td><td rowspan="1" colspan="1">
                  <ext-link xmlns:xlink="http://www.w3.org/1999/xlink" xlink:href="MW548426" ext-link-type="gen" xlink:type="simple">MW548426</ext-link>
                </td></tr><tr><td rowspan="1" colspan="1">52</td><td rowspan="1" colspan="1">
                  <italic>
                    <tp:taxon-name><tp:taxon-name-part taxon-name-part-type="genus" reg="Sinocyclocheilus">Sinocyclocheilus</tp:taxon-name-part><tp:taxon-name-part taxon-name-part-type="species" reg="jii">jii</tp:taxon-name-part></tp:taxon-name>
                  </italic>
                </td><td rowspan="1" colspan="1">Gongcheng County, Guangxi, China</td><td rowspan="1" colspan="1">YNUSJ201308060038</td><td rowspan="1" colspan="1">
                  <ext-link xmlns:xlink="http://www.w3.org/1999/xlink" xlink:href="MF100765" ext-link-type="gen" xlink:type="simple">MF100765</ext-link>
                </td><td rowspan="1" colspan="1">
                  <ext-link xmlns:xlink="http://www.w3.org/1999/xlink" xlink:href="MF100765" ext-link-type="gen" xlink:type="simple">MF100765</ext-link>
                </td></tr><tr><td rowspan="1" colspan="1">53</td><td rowspan="1" colspan="1">
                  <italic>
                    <tp:taxon-name><tp:taxon-name-part taxon-name-part-type="genus" reg="Sinocyclocheilus">Sinocyclocheilus</tp:taxon-name-part><tp:taxon-name-part taxon-name-part-type="species" reg="huangtianensis">huangtianensis</tp:taxon-name-part></tp:taxon-name>
                  </italic>
                </td><td rowspan="1" colspan="1">–</td><td rowspan="1" colspan="1">GX0175</td><td rowspan="1" colspan="1">
                  <ext-link xmlns:xlink="http://www.w3.org/1999/xlink" xlink:href="MT373109" ext-link-type="gen" xlink:type="simple">MT373109</ext-link>
                </td><td rowspan="1" colspan="1">
                  <ext-link xmlns:xlink="http://www.w3.org/1999/xlink" xlink:href="MW548428" ext-link-type="gen" xlink:type="simple">MW548428</ext-link>
                </td></tr><tr><td rowspan="1" colspan="1">54</td><td rowspan="1" colspan="1">
                  <italic>
                    <tp:taxon-name><tp:taxon-name-part taxon-name-part-type="genus" reg="Sinocyclocheilus">Sinocyclocheilus</tp:taxon-name-part><tp:taxon-name-part taxon-name-part-type="species" reg="guilinensis">guilinensis</tp:taxon-name-part></tp:taxon-name>
                  </italic>
                </td><td rowspan="1" colspan="1">–</td><td rowspan="1" colspan="1">GX0073-L17-2</td><td rowspan="1" colspan="1">
                  <ext-link xmlns:xlink="http://www.w3.org/1999/xlink" xlink:href="MT373104" ext-link-type="gen" xlink:type="simple">MT373104</ext-link>
                </td><td rowspan="1" colspan="1">
                  <ext-link xmlns:xlink="http://www.w3.org/1999/xlink" xlink:href="MW548427" ext-link-type="gen" xlink:type="simple">MW548427</ext-link>
                </td></tr><tr><td rowspan="1" colspan="1">55</td><td rowspan="1" colspan="1">
                  <italic>
                    <tp:taxon-name><tp:taxon-name-part taxon-name-part-type="genus" reg="Carassius">Carassius</tp:taxon-name-part><tp:taxon-name-part taxon-name-part-type="species" reg="auratus">auratus</tp:taxon-name-part></tp:taxon-name>
                  </italic>
                </td><td rowspan="1" colspan="1">–</td><td rowspan="1" colspan="1">–</td><td rowspan="1" colspan="1">
                  <ext-link xmlns:xlink="http://www.w3.org/1999/xlink" xlink:href="AB111951" ext-link-type="gen" xlink:type="simple">AB111951</ext-link>
                </td><td rowspan="1" colspan="1">
                  <ext-link xmlns:xlink="http://www.w3.org/1999/xlink" xlink:href="AB111951" ext-link-type="gen" xlink:type="simple">AB111951</ext-link>
                </td></tr><tr><td rowspan="1" colspan="1">56</td><td rowspan="1" colspan="1">
                  <italic>
                    <tp:taxon-name><tp:taxon-name-part taxon-name-part-type="genus" reg="Cyprinus">Cyprinus</tp:taxon-name-part><tp:taxon-name-part taxon-name-part-type="species" reg="carpio">carpio</tp:taxon-name-part></tp:taxon-name>
                  </italic>
                </td><td rowspan="1" colspan="1">–</td><td rowspan="1" colspan="1">–</td><td rowspan="1" colspan="1">
                  <ext-link xmlns:xlink="http://www.w3.org/1999/xlink" xlink:href="JN105357" ext-link-type="gen" xlink:type="simple">JN105357</ext-link>
                </td><td rowspan="1" colspan="1">
                  <ext-link xmlns:xlink="http://www.w3.org/1999/xlink" xlink:href="JN105357" ext-link-type="gen" xlink:type="simple">JN105357</ext-link>
                </td></tr><tr><td rowspan="1" colspan="1">57</td><td rowspan="1" colspan="1">
                  <italic>
                    <tp:taxon-name><tp:taxon-name-part taxon-name-part-type="genus" reg="Garra">Garra</tp:taxon-name-part><tp:taxon-name-part taxon-name-part-type="species" reg="orientalis">orientalis</tp:taxon-name-part></tp:taxon-name>
                  </italic>
                </td><td rowspan="1" colspan="1">–</td><td rowspan="1" colspan="1">–</td><td rowspan="1" colspan="1">
                  <ext-link xmlns:xlink="http://www.w3.org/1999/xlink" xlink:href="JX290078" ext-link-type="gen" xlink:type="simple">JX290078</ext-link>
                </td><td rowspan="1" colspan="1">
                  <ext-link xmlns:xlink="http://www.w3.org/1999/xlink" xlink:href="JX290078" ext-link-type="gen" xlink:type="simple">JX290078</ext-link>
                </td></tr><tr><td rowspan="1" colspan="1">58</td><td rowspan="1" colspan="1">
                  <italic>
                    <tp:taxon-name><tp:taxon-name-part taxon-name-part-type="genus" reg="Neolissochilus">Neolissochilus</tp:taxon-name-part><tp:taxon-name-part taxon-name-part-type="species" reg="hexagonolepis">hexagonolepis</tp:taxon-name-part></tp:taxon-name>
                  </italic>
                </td><td rowspan="1" colspan="1">–</td><td rowspan="1" colspan="1">–</td><td rowspan="1" colspan="1">
                  <ext-link xmlns:xlink="http://www.w3.org/1999/xlink" xlink:href="KU380329" ext-link-type="gen" xlink:type="simple">KU380329</ext-link>
                </td><td rowspan="1" colspan="1">
                  <ext-link xmlns:xlink="http://www.w3.org/1999/xlink" xlink:href="KU380329" ext-link-type="gen" xlink:type="simple">KU380329</ext-link>
                </td></tr><tr><td rowspan="1" colspan="1">59</td><td rowspan="1" colspan="1">
                  <italic>
                    <tp:taxon-name><tp:taxon-name-part taxon-name-part-type="genus" reg="Schizothorax">Schizothorax</tp:taxon-name-part><tp:taxon-name-part taxon-name-part-type="species" reg="yunnanensis">yunnanensis</tp:taxon-name-part></tp:taxon-name>
                  </italic>
                </td><td rowspan="1" colspan="1">–</td><td rowspan="1" colspan="1">–</td><td rowspan="1" colspan="1">
                  <ext-link xmlns:xlink="http://www.w3.org/1999/xlink" xlink:href="KR780749" ext-link-type="gen" xlink:type="simple">KR780749</ext-link>
                </td><td rowspan="1" colspan="1">
                  <ext-link xmlns:xlink="http://www.w3.org/1999/xlink" xlink:href="KR780749" ext-link-type="gen" xlink:type="simple">KR780749</ext-link>
                </td></tr><tr><td rowspan="1" colspan="1">60</td><td rowspan="1" colspan="1">
                  <italic>
                    <tp:taxon-name><tp:taxon-name-part taxon-name-part-type="genus" reg="Barbus">Barbus</tp:taxon-name-part><tp:taxon-name-part taxon-name-part-type="species" reg="barbus">barbus</tp:taxon-name-part></tp:taxon-name>
                  </italic>
                </td><td rowspan="1" colspan="1">–</td><td rowspan="1" colspan="1">–</td><td rowspan="1" colspan="1">
                  <ext-link xmlns:xlink="http://www.w3.org/1999/xlink" xlink:href="AB238965" ext-link-type="gen" xlink:type="simple">AB238965</ext-link>
                </td><td rowspan="1" colspan="1">
                  <ext-link xmlns:xlink="http://www.w3.org/1999/xlink" xlink:href="AB238965" ext-link-type="gen" xlink:type="simple">AB238965</ext-link>
                </td></tr><tr><td rowspan="1" colspan="1">61</td><td rowspan="1" colspan="1">
                  <italic>
                    <tp:taxon-name><tp:taxon-name-part taxon-name-part-type="genus" reg="Onychostoma">Onychostoma</tp:taxon-name-part><tp:taxon-name-part taxon-name-part-type="species" reg="simum">simum</tp:taxon-name-part></tp:taxon-name>
                  </italic>
                </td><td rowspan="1" colspan="1">–</td><td rowspan="1" colspan="1">–</td><td rowspan="1" colspan="1">
                  <ext-link xmlns:xlink="http://www.w3.org/1999/xlink" xlink:href="KF021233" ext-link-type="gen" xlink:type="simple">KF021233</ext-link>
                </td><td rowspan="1" colspan="1">
                  <ext-link xmlns:xlink="http://www.w3.org/1999/xlink" xlink:href="KF021233" ext-link-type="gen" xlink:type="simple">KF021233</ext-link>
                </td></tr><tr><td rowspan="1" colspan="1">62</td><td rowspan="1" colspan="1">
                  <italic>
                    <tp:taxon-name><tp:taxon-name-part taxon-name-part-type="genus" reg="Pethia">Pethia</tp:taxon-name-part><tp:taxon-name-part taxon-name-part-type="species" reg="ticto">ticto</tp:taxon-name-part></tp:taxon-name>
                  </italic>
                </td><td rowspan="1" colspan="1">–</td><td rowspan="1" colspan="1">–</td><td rowspan="1" colspan="1">
                  <ext-link xmlns:xlink="http://www.w3.org/1999/xlink" xlink:href="AB238969" ext-link-type="gen" xlink:type="simple">AB238969</ext-link>
                </td><td rowspan="1" colspan="1">
                  <ext-link xmlns:xlink="http://www.w3.org/1999/xlink" xlink:href="AB238969" ext-link-type="gen" xlink:type="simple">AB238969</ext-link>
                </td></tr><tr><td rowspan="1" colspan="1">63</td><td rowspan="1" colspan="1">
                  <italic>
                    <tp:taxon-name><tp:taxon-name-part taxon-name-part-type="genus" reg="Myxocyprinus">Myxocyprinus</tp:taxon-name-part><tp:taxon-name-part taxon-name-part-type="species" reg="asiaticus">asiaticus</tp:taxon-name-part></tp:taxon-name>
                  </italic>
                </td><td rowspan="1" colspan="1">–</td><td rowspan="1" colspan="1">–</td><td rowspan="1" colspan="1">
                  <ext-link xmlns:xlink="http://www.w3.org/1999/xlink" xlink:href="AY526869" ext-link-type="gen" xlink:type="simple">AY526869</ext-link>
                </td><td rowspan="1" colspan="1">
                  <ext-link xmlns:xlink="http://www.w3.org/1999/xlink" xlink:href="AY526869" ext-link-type="gen" xlink:type="simple">AY526869</ext-link>
                </td></tr><tr><td rowspan="1" colspan="1">64</td><td rowspan="1" colspan="1">
                  <italic>
                    <tp:taxon-name><tp:taxon-name-part taxon-name-part-type="genus" reg="Danio">Danio</tp:taxon-name-part><tp:taxon-name-part taxon-name-part-type="species" reg="rerio">rerio</tp:taxon-name-part></tp:taxon-name>
                  </italic>
                </td><td rowspan="1" colspan="1">–</td><td rowspan="1" colspan="1">-–</td><td rowspan="1" colspan="1">
                  <ext-link xmlns:xlink="http://www.w3.org/1999/xlink" xlink:href="KM244705" ext-link-type="gen" xlink:type="simple">KM244705</ext-link>
                </td><td rowspan="1" colspan="1">
                  <ext-link xmlns:xlink="http://www.w3.org/1999/xlink" xlink:href="KM244705" ext-link-type="gen" xlink:type="simple">KM244705</ext-link>
                </td></tr></tbody></table></table-wrap><table-wrap id="T3" position="float" orientation="portrait"><label>Table 3.</label><caption><p>Comparison of the diagnostic features of the new species described here with those selected for the 21 species of the <italic><tp:taxon-name><tp:taxon-name-part taxon-name-part-type="genus" reg="Sinocyclocheilus">S.</tp:taxon-name-part><tp:taxon-name-part taxon-name-part-type="species" reg="angularis">angularis</tp:taxon-name-part></tp:taxon-name></italic> and <italic><tp:taxon-name><tp:taxon-name-part taxon-name-part-type="genus" reg="Sinocyclocheilus">S.</tp:taxon-name-part><tp:taxon-name-part taxon-name-part-type="species" reg="microphthalmus">microphthalmus</tp:taxon-name-part></tp:taxon-name></italic> species groups within the genus <italic><tp:taxon-name><tp:taxon-name-part taxon-name-part-type="genus" reg="Sinocyclocheilus">Sinocyclocheilus</tp:taxon-name-part></tp:taxon-name></italic>. Grey shading indicates clear difference in character compared to that of <italic><tp:taxon-name><tp:taxon-name-part taxon-name-part-type="genus" reg="Sinocyclocheilus">Sinocyclocheilus</tp:taxon-name-part><tp:taxon-name-part taxon-name-part-type="species" reg="longicornus">longicornus</tp:taxon-name-part></tp:taxon-name></italic> sp. nov.</p></caption><table id="TID0EUZCK" rules="all"><tbody><tr><th rowspan="1" colspan="1">Species</th><th rowspan="1" colspan="1">Horn length</th><th rowspan="1" colspan="1">Horn shape: forked (2), single (1), absent or indistinct (0)</th><th rowspan="1" colspan="1">Eyes: normal (2), reduced (1), absent (0)</th><th rowspan="1" colspan="1">Dorsal-fin rays</th><th rowspan="1" colspan="1">Pectoral-fin rays</th><th rowspan="1" colspan="1">Anal-fin rays</th><th rowspan="1" colspan="1">Pelvic-fin rays</th><th rowspan="1" colspan="1">Lateral-line scales/pores</th><th rowspan="1" colspan="1">Body scales</th><th rowspan="1" colspan="1">Gill rakers</th><th rowspan="1" colspan="1">Pelvic-fin rays reaches backward</th></tr><tr><td rowspan="1" colspan="1"><italic><tp:taxon-name><tp:taxon-name-part taxon-name-part-type="genus" reg="Sinocyclocheilus">S.</tp:taxon-name-part><tp:taxon-name-part taxon-name-part-type="species" reg="longicornus">longicornus</tp:taxon-name-part></tp:taxon-name></italic> sp. nov.</td><td rowspan="1" colspan="1">Long</td><td rowspan="1" colspan="1">1</td><td rowspan="1" colspan="1">1/0</td><td rowspan="1" colspan="1">ii, 7</td><td rowspan="1" colspan="1">ii, 13</td><td rowspan="1" colspan="1">iii, 5</td><td rowspan="1" colspan="1">i, 7</td><td rowspan="1" colspan="1">38–49</td><td rowspan="1" colspan="1">Absent</td><td rowspan="1" colspan="1">9</td><td rowspan="1" colspan="1">Tips of the pelvic-fin rays without reaches to the anus</td></tr><tr><td rowspan="1" colspan="1">
                  <italic>
                    <tp:taxon-name><tp:taxon-name-part taxon-name-part-type="genus" reg="Sinocyclocheilus">S.</tp:taxon-name-part><tp:taxon-name-part taxon-name-part-type="species" reg="altishoulderus">altishoulderus</tp:taxon-name-part></tp:taxon-name>
                  </italic>
                </td><td rowspan="1" colspan="1" style="background: #ececeb">Absent</td><td rowspan="1" colspan="1" style="background: #ececeb">0</td><td rowspan="1" colspan="1">1</td><td rowspan="1" colspan="1" style="background: #ececeb">iv, 4–7</td><td rowspan="1" colspan="1" style="background: #ececeb">i, 16</td><td rowspan="1" colspan="1">iii, 3–5</td><td rowspan="1" colspan="1" style="background: #ececeb">i, 8</td><td rowspan="1" colspan="1" style="background: #ececeb">54–58</td><td rowspan="1" colspan="1" style="background: #ececeb">Body covered with thin scale</td><td rowspan="1" colspan="1" style="background: #ececeb">10–12</td><td rowspan="1" colspan="1" style="background: #ececeb">Tips of the pelvic-fin rays reaches to or beyond the anus</td></tr><tr><td rowspan="1" colspan="1">
                  <italic>
                    <tp:taxon-name><tp:taxon-name-part taxon-name-part-type="genus" reg="Sinocyclocheilus">S.</tp:taxon-name-part><tp:taxon-name-part taxon-name-part-type="species" reg="anatirostris">anatirostris</tp:taxon-name-part></tp:taxon-name>
                  </italic>
                </td><td rowspan="1" colspan="1" style="background: #ececeb">Short</td><td rowspan="1" colspan="1">1</td><td rowspan="1" colspan="1">0</td><td rowspan="1" colspan="1" style="background: #ececeb">iii, 8</td><td rowspan="1" colspan="1" style="background: #ececeb">i, 12–13</td><td rowspan="1" colspan="1">iii, 6</td><td rowspan="1" colspan="1">i, 6–8</td><td rowspan="1" colspan="1">33–42</td><td rowspan="1" colspan="1">Absent</td><td rowspan="1" colspan="1">8–12</td><td rowspan="1" colspan="1">Tips of the pelvic-fin rays without reaches to the anus</td></tr><tr><td rowspan="1" colspan="1">
                  <italic>
                    <tp:taxon-name><tp:taxon-name-part taxon-name-part-type="genus" reg="Sinocyclocheilus">S.</tp:taxon-name-part><tp:taxon-name-part taxon-name-part-type="species" reg="angularis">angularis</tp:taxon-name-part></tp:taxon-name>
                  </italic>
                </td><td rowspan="1" colspan="1" style="background: #ececeb">Short</td><td rowspan="1" colspan="1">1</td><td rowspan="1" colspan="1">1</td><td rowspan="1" colspan="1" style="background: #ececeb">iii, 7</td><td rowspan="1" colspan="1" style="background: #ececeb">i, 15–18</td><td rowspan="1" colspan="1">iii, 5</td><td rowspan="1" colspan="1" style="background: #ececeb">i, 8</td><td rowspan="1" colspan="1">37–39</td><td rowspan="1" colspan="1">Absent</td><td rowspan="1" colspan="1" style="background: #ececeb">7</td><td rowspan="1" colspan="1">Tips of the pelvic-fin rays without reaches to the anus</td></tr><tr><td rowspan="1" colspan="1">
                  <italic>
                    <tp:taxon-name><tp:taxon-name-part taxon-name-part-type="genus" reg="Sinocyclocheilus">S.</tp:taxon-name-part><tp:taxon-name-part taxon-name-part-type="species" reg="anshuiensis">anshuiensis</tp:taxon-name-part></tp:taxon-name>
                  </italic>
                </td><td rowspan="1" colspan="1" style="background: #ececeb">Short</td><td rowspan="1" colspan="1">1</td><td rowspan="1" colspan="1">0</td><td rowspan="1" colspan="1" style="background: #ececeb">iii, 7</td><td rowspan="1" colspan="1" style="background: #ececeb">i, 11–12</td><td rowspan="1" colspan="1" style="background: #ececeb">ii, 5</td><td rowspan="1" colspan="1">i, 7</td><td rowspan="1" colspan="1">34–38</td><td rowspan="1" colspan="1" style="background: #ececeb">Body covered with thin scale</td><td rowspan="1" colspan="1" style="background: #ececeb">14</td><td rowspan="1" colspan="1">Tips of the pelvic-fin rays without reaches to the anus</td></tr><tr><td rowspan="1" colspan="1">
                  <italic>
                    <tp:taxon-name><tp:taxon-name-part taxon-name-part-type="genus" reg="Sinocyclocheilus">S.</tp:taxon-name-part><tp:taxon-name-part taxon-name-part-type="species" reg="aquihornes">aquihornes</tp:taxon-name-part></tp:taxon-name>
                  </italic>
                </td><td rowspan="1" colspan="1" style="background: #ececeb">Short</td><td rowspan="1" colspan="1">1</td><td rowspan="1" colspan="1">0</td><td rowspan="1" colspan="1" style="background: #ececeb">iii, 7</td><td rowspan="1" colspan="1" style="background: #ececeb">i, 9</td><td rowspan="1" colspan="1" style="background: #ececeb">ii, 5</td><td rowspan="1" colspan="1" style="background: #ececeb">i, 6</td><td rowspan="1" colspan="1" style="background: #ececeb">36</td><td rowspan="1" colspan="1">Absent</td><td rowspan="1" colspan="1" style="background: #ececeb">8</td><td rowspan="1" colspan="1" style="background: #ececeb">Tips of the pelvic-fin rays reaches to the anus</td></tr><tr><td rowspan="1" colspan="1">
                  <italic>
                    <tp:taxon-name><tp:taxon-name-part taxon-name-part-type="genus" reg="Sinocyclocheilus">S.</tp:taxon-name-part><tp:taxon-name-part taxon-name-part-type="species" reg="bicornutus">bicornutus</tp:taxon-name-part></tp:taxon-name>
                  </italic>
                </td><td rowspan="1" colspan="1" style="background: #ececeb">Short</td><td rowspan="1" colspan="1" style="background: #ececeb">2</td><td rowspan="1" colspan="1">1/0</td><td rowspan="1" colspan="1" style="background: #ececeb">iii, 7</td><td rowspan="1" colspan="1" style="background: #ececeb">i, 13–15</td><td rowspan="1" colspan="1">iii, 5</td><td rowspan="1" colspan="1">i, 7–9</td><td rowspan="1" colspan="1">36–40</td><td rowspan="1" colspan="1" style="background: #ececeb">Body covered with thin scale</td><td rowspan="1" colspan="1">7–9</td><td rowspan="1" colspan="1" style="background: #ececeb">Tips of the pelvic-fin rays reaches to the anus</td></tr><tr><td rowspan="1" colspan="1">
                  <italic>
                    <tp:taxon-name><tp:taxon-name-part taxon-name-part-type="genus" reg="Sinocyclocheilus">S.</tp:taxon-name-part><tp:taxon-name-part taxon-name-part-type="species" reg="brevibarbatus">brevibarbatus</tp:taxon-name-part></tp:taxon-name>
                  </italic>
                </td><td rowspan="1" colspan="1" style="background: #ececeb">Absent</td><td rowspan="1" colspan="1" style="background: #ececeb">0</td><td rowspan="1" colspan="1" style="background: #ececeb">2</td><td rowspan="1" colspan="1" style="background: #ececeb">iii, 7</td><td rowspan="1" colspan="1" style="background: #ececeb">i, 14–15</td><td rowspan="1" colspan="1">iii, 5</td><td rowspan="1" colspan="1" style="background: #ececeb">i, 8–9</td><td rowspan="1" colspan="1">49–51</td><td rowspan="1" colspan="1" style="background: #ececeb">Body covered with thin scale</td><td rowspan="1" colspan="1">8–9</td><td rowspan="1" colspan="1">Tips of the pelvic-fin rays without reaches to the anus</td></tr><tr><td rowspan="1" colspan="1">
                  <italic>
                    <tp:taxon-name><tp:taxon-name-part taxon-name-part-type="genus" reg="Sinocyclocheilus">S.</tp:taxon-name-part><tp:taxon-name-part taxon-name-part-type="species" reg="broadihornes">broadihornes</tp:taxon-name-part></tp:taxon-name>
                  </italic>
                </td><td rowspan="1" colspan="1" style="background: #ececeb">Short</td><td rowspan="1" colspan="1">1</td><td rowspan="1" colspan="1">1</td><td rowspan="1" colspan="1" style="background: #ececeb">iii, 6–7</td><td rowspan="1" colspan="1" style="background: #ececeb">i, 12–13</td><td rowspan="1" colspan="1" style="background: #ececeb">ii, 5</td><td rowspan="1" colspan="1" style="background: #ececeb">i, 5–6</td><td rowspan="1" colspan="1" style="background: #ececeb">35–37</td><td rowspan="1" colspan="1">Absent</td><td rowspan="1" colspan="1" style="background: #ececeb">4–6</td><td rowspan="1" colspan="1" style="background: #ececeb">Tips of the pelvic-fin rays reaches to or beyond the anus</td></tr><tr><td rowspan="1" colspan="1">
                  <italic>
                    <tp:taxon-name><tp:taxon-name-part taxon-name-part-type="genus" reg="Sinocyclocheilus">S.</tp:taxon-name-part><tp:taxon-name-part taxon-name-part-type="species" reg="convexiforeheadus">convexiforeheadus</tp:taxon-name-part></tp:taxon-name>
                  </italic>
                </td><td rowspan="1" colspan="1" style="background: #ececeb">Short</td><td rowspan="1" colspan="1">1</td><td rowspan="1" colspan="1">0</td><td rowspan="1" colspan="1" style="background: #ececeb">iii, 7</td><td rowspan="1" colspan="1" style="background: #ececeb">i, 9</td><td rowspan="1" colspan="1" style="background: #ececeb">ii, 5</td><td rowspan="1" colspan="1" style="background: #ececeb">i, 6</td><td rowspan="1" colspan="1">/</td><td rowspan="1" colspan="1">Absent</td><td rowspan="1" colspan="1">/</td><td rowspan="1" colspan="1">Tips of the pelvic-fin rays without reaches to the anus</td></tr><tr><td rowspan="1" colspan="1">
                  <italic>
                    <tp:taxon-name><tp:taxon-name-part taxon-name-part-type="genus" reg="Sinocyclocheilus">S.</tp:taxon-name-part><tp:taxon-name-part taxon-name-part-type="species" reg="flexuosdorsalis">flexuosdorsalis</tp:taxon-name-part></tp:taxon-name>
                  </italic>
                </td><td rowspan="1" colspan="1" style="background: #ececeb">Short</td><td rowspan="1" colspan="1">1</td><td rowspan="1" colspan="1">1</td><td rowspan="1" colspan="1" style="background: #ececeb">iii, 8</td><td rowspan="1" colspan="1" style="background: #ececeb">i, 12–13</td><td rowspan="1" colspan="1">iii, 5</td><td rowspan="1" colspan="1">i, 7</td><td rowspan="1" colspan="1">37–41</td><td rowspan="1" colspan="1" style="background: #ececeb">Body covered with thin scale</td><td rowspan="1" colspan="1" style="background: #ececeb">10</td><td rowspan="1" colspan="1" style="background: #ececeb">Tip of the pelvic-fin beyond the anus</td></tr><tr><td rowspan="1" colspan="1">
                  <italic>
                    <tp:taxon-name><tp:taxon-name-part taxon-name-part-type="genus" reg="Sinocyclocheilus">S.</tp:taxon-name-part><tp:taxon-name-part taxon-name-part-type="species" reg="furcodorsalis">furcodorsalis</tp:taxon-name-part></tp:taxon-name>
                  </italic>
                </td><td rowspan="1" colspan="1" style="background: #ececeb">Short</td><td rowspan="1" colspan="1" style="background: #ececeb">2</td><td rowspan="1" colspan="1">0</td><td rowspan="1" colspan="1" style="background: #ececeb">iii, 7</td><td rowspan="1" colspan="1" style="background: #ececeb">i, 14–15</td><td rowspan="1" colspan="1" style="background: #ececeb">ii, 5</td><td rowspan="1" colspan="1">i, 7</td><td rowspan="1" colspan="1">40–46</td><td rowspan="1" colspan="1" style="background: #ececeb">Body covered with thin scale</td><td rowspan="1" colspan="1">8–10</td><td rowspan="1" colspan="1" style="background: #ececeb">Tips of the pelvic-fin rays reaches to the anus</td></tr><tr><td rowspan="1" colspan="1">
                  <italic>
                    <tp:taxon-name><tp:taxon-name-part taxon-name-part-type="genus" reg="Sinocyclocheilus">S.</tp:taxon-name-part><tp:taxon-name-part taxon-name-part-type="species" reg="hyalinus">hyalinus</tp:taxon-name-part></tp:taxon-name>
                  </italic>
                </td><td rowspan="1" colspan="1">Long</td><td rowspan="1" colspan="1">1</td><td rowspan="1" colspan="1">0</td><td rowspan="1" colspan="1" style="background: #ececeb">iii, 7</td><td rowspan="1" colspan="1" style="background: #ececeb">i, 12–13</td><td rowspan="1" colspan="1">iii, 5</td><td rowspan="1" colspan="1" style="background: #ececeb">ii, 6–7</td><td rowspan="1" colspan="1" style="background: #ececeb">35–37</td><td rowspan="1" colspan="1">Absent</td><td rowspan="1" colspan="1">7–9</td><td rowspan="1" colspan="1" style="background: #ececeb">Tips of the pelvic-fin rays reaches to the anus</td></tr><tr><td rowspan="1" colspan="1">
                  <italic>
                    <tp:taxon-name><tp:taxon-name-part taxon-name-part-type="genus" reg="Sinocyclocheilus">S.</tp:taxon-name-part><tp:taxon-name-part taxon-name-part-type="species" reg="jiuxuensis">jiuxuensis</tp:taxon-name-part></tp:taxon-name>
                  </italic>
                </td><td rowspan="1" colspan="1" style="background: #ececeb">Absent</td><td rowspan="1" colspan="1" style="background: #ececeb">0</td><td rowspan="1" colspan="1">1</td><td rowspan="1" colspan="1" style="background: #ececeb">iii, 7</td><td rowspan="1" colspan="1">ii, 12–14</td><td rowspan="1" colspan="1" style="background: #ececeb">ii, 5</td><td rowspan="1" colspan="1" style="background: #ececeb">i, 8</td><td rowspan="1" colspan="1">47–49</td><td rowspan="1" colspan="1" style="background: #ececeb">Body covered with thin scale</td><td rowspan="1" colspan="1">7–9</td><td rowspan="1" colspan="1">Tips of the pelvic-fin rays without reaches to the anus</td></tr><tr><td rowspan="1" colspan="1">
                  <italic>
                    <tp:taxon-name><tp:taxon-name-part taxon-name-part-type="genus" reg="Sinocyclocheilus">S.</tp:taxon-name-part><tp:taxon-name-part taxon-name-part-type="species" reg="mashanensis">mashanensis</tp:taxon-name-part></tp:taxon-name>
                  </italic>
                </td><td rowspan="1" colspan="1" style="background: #ececeb">Absent</td><td rowspan="1" colspan="1" style="background: #ececeb">0</td><td rowspan="1" colspan="1" style="background: #ececeb">2</td><td rowspan="1" colspan="1" style="background: #ececeb">iii, 7</td><td rowspan="1" colspan="1" style="background: #ececeb">i, 9–11</td><td rowspan="1" colspan="1" style="background: #ececeb">ii, 5</td><td rowspan="1" colspan="1">i, 7–8</td><td rowspan="1" colspan="1">47–50</td><td rowspan="1" colspan="1" style="background: #ececeb">Body covered with thin scale</td><td rowspan="1" colspan="1">7–9</td><td rowspan="1" colspan="1" style="background: #ececeb">Tips of the pelvic-fin rays reaches to the anus</td></tr><tr><td rowspan="1" colspan="1">
                  <italic>
                    <tp:taxon-name><tp:taxon-name-part taxon-name-part-type="genus" reg="Sinocyclocheilus">S.</tp:taxon-name-part><tp:taxon-name-part taxon-name-part-type="species" reg="microphthalmus">microphthalmus</tp:taxon-name-part></tp:taxon-name>
                  </italic>
                </td><td rowspan="1" colspan="1" style="background: #ececeb">Absent</td><td rowspan="1" colspan="1" style="background: #ececeb">0</td><td rowspan="1" colspan="1">1</td><td rowspan="1" colspan="1" style="background: #ececeb">iii, 8</td><td rowspan="1" colspan="1" style="background: #ececeb">i, 12</td><td rowspan="1" colspan="1">iii, 5</td><td rowspan="1" colspan="1">i, 7</td><td rowspan="1" colspan="1">48–57</td><td rowspan="1" colspan="1">Absent</td><td rowspan="1" colspan="1">10–12</td><td rowspan="1" colspan="1" style="background: #ececeb">Tips of the pelvic-fin rays reaches to the anus</td></tr><tr><td rowspan="1" colspan="1">
                  <italic>
                    <tp:taxon-name><tp:taxon-name-part taxon-name-part-type="genus" reg="Sinocyclocheilus">S.</tp:taxon-name-part><tp:taxon-name-part taxon-name-part-type="species" reg="rhinocerous">rhinocerous</tp:taxon-name-part></tp:taxon-name>
                  </italic>
                </td><td rowspan="1" colspan="1">Long</td><td rowspan="1" colspan="1">1</td><td rowspan="1" colspan="1">1</td><td rowspan="1" colspan="1" style="background: #ececeb">iii, 7</td><td rowspan="1" colspan="1" style="background: #ececeb">i, 12</td><td rowspan="1" colspan="1">iii, 5</td><td rowspan="1" colspan="1" style="background: #ececeb">i, 6</td><td rowspan="1" colspan="1">37–45</td><td rowspan="1" colspan="1">Absent</td><td rowspan="1" colspan="1" style="background: #ececeb">8</td><td rowspan="1" colspan="1">Tips of the pelvic-fin rays without reaches to the anus</td></tr><tr><td rowspan="1" colspan="1">
                  <italic>
                    <tp:taxon-name><tp:taxon-name-part taxon-name-part-type="genus" reg="Sinocyclocheilus">S.</tp:taxon-name-part><tp:taxon-name-part taxon-name-part-type="species" reg="simengensis">simengensis</tp:taxon-name-part></tp:taxon-name>
                  </italic>
                </td><td rowspan="1" colspan="1" style="background: #ececeb">Short</td><td rowspan="1" colspan="1">1</td><td rowspan="1" colspan="1" style="background: #ececeb">2</td><td rowspan="1" colspan="1" style="background: #ececeb">iii, 7</td><td rowspan="1" colspan="1" style="background: #ececeb">i, 13–15</td><td rowspan="1" colspan="1" style="background: #ececeb">ii, 5</td><td rowspan="1" colspan="1">i, 7</td><td rowspan="1" colspan="1" style="background: #ececeb">56–57</td><td rowspan="1" colspan="1" style="background: #ececeb">Body covered with thin scale</td><td rowspan="1" colspan="1">9–10</td><td rowspan="1" colspan="1">Tips of the pelvic-fin rays without reaches to the anus</td></tr><tr><td rowspan="1" colspan="1">
                  <italic>
                    <tp:taxon-name><tp:taxon-name-part taxon-name-part-type="genus" reg="Sinocyclocheilus">S.</tp:taxon-name-part><tp:taxon-name-part taxon-name-part-type="species" reg="tianlinensis">tianlinensis</tp:taxon-name-part></tp:taxon-name>
                  </italic>
                </td><td rowspan="1" colspan="1" style="background: #ececeb">Short</td><td rowspan="1" colspan="1">1</td><td rowspan="1" colspan="1">0</td><td rowspan="1" colspan="1" style="background: #ececeb">iii, 8</td><td rowspan="1" colspan="1" style="background: #ececeb">i, 12</td><td rowspan="1" colspan="1">iii, 5</td><td rowspan="1" colspan="1">i, 7</td><td rowspan="1" colspan="1" style="background: #ececeb">Absent</td><td rowspan="1" colspan="1">Absent</td><td rowspan="1" colspan="1" style="background: #ececeb">10</td><td rowspan="1" colspan="1" style="background: #ececeb">Tips of the pelvic-fin rays nearly reaches to the anus</td></tr><tr><td rowspan="1" colspan="1">
                  <italic>
                    <tp:taxon-name><tp:taxon-name-part taxon-name-part-type="genus" reg="Sinocyclocheilus">S.</tp:taxon-name-part><tp:taxon-name-part taxon-name-part-type="species" reg="tianeensis">tianeensis</tp:taxon-name-part></tp:taxon-name>
                  </italic>
                </td><td rowspan="1" colspan="1" style="background: #ececeb">Short</td><td rowspan="1" colspan="1">2</td><td rowspan="1" colspan="1">0</td><td rowspan="1" colspan="1" style="background: #ececeb">iii, 7</td><td rowspan="1" colspan="1" style="background: #ececeb">i, 9–11</td><td rowspan="1" colspan="1" style="background: #ececeb">ii, 5</td><td rowspan="1" colspan="1" style="background: #ececeb">i, 6</td><td rowspan="1" colspan="1">35–39</td><td rowspan="1" colspan="1" style="background: #ececeb">Body covered with thin scale</td><td rowspan="1" colspan="1">7–9</td><td rowspan="1" colspan="1" style="background: #ececeb">Tips of the pelvic-fin rays reaches to the anus</td></tr><tr><td rowspan="1" colspan="1">
                  <italic>
                    <tp:taxon-name><tp:taxon-name-part taxon-name-part-type="genus" reg="Sinocyclocheilus">S.</tp:taxon-name-part><tp:taxon-name-part taxon-name-part-type="species" reg="tileihornes">tileihornes</tp:taxon-name-part></tp:taxon-name>
                  </italic>
                </td><td rowspan="1" colspan="1">Long</td><td rowspan="1" colspan="1" style="background: #ececeb">2</td><td rowspan="1" colspan="1">1</td><td rowspan="1" colspan="1" style="background: #ececeb">iii, 7</td><td rowspan="1" colspan="1" style="background: #ececeb">i, 12–14</td><td rowspan="1" colspan="1">iii, 5</td><td rowspan="1" colspan="1" style="background: #ececeb">ii, 6–7</td><td rowspan="1" colspan="1" style="background: #ececeb">35–37</td><td rowspan="1" colspan="1">Absent</td><td rowspan="1" colspan="1" style="background: #ececeb">6–8</td><td rowspan="1" colspan="1" style="background: #ececeb">Tips of the pelvic-fin rays reaches to the anus or to the origin of the anal fin rays</td></tr><tr><td rowspan="1" colspan="1">
                  <italic>
                    <tp:taxon-name><tp:taxon-name-part taxon-name-part-type="genus" reg="Sinocyclocheilus">S.</tp:taxon-name-part><tp:taxon-name-part taxon-name-part-type="species" reg="zhenfengensis">zhenfengensis</tp:taxon-name-part></tp:taxon-name>
                  </italic>
                </td><td rowspan="1" colspan="1" style="background: #ececeb">Absent</td><td rowspan="1" colspan="1" style="background: #ececeb">0</td><td rowspan="1" colspan="1">2</td><td rowspan="1" colspan="1" style="background: #ececeb">iii, 6–7</td><td rowspan="1" colspan="1" style="background: #ececeb">i, 13–15</td><td rowspan="1" colspan="1">iii, 5</td><td rowspan="1" colspan="1">i, 7</td><td rowspan="1" colspan="1">36–41</td><td rowspan="1" colspan="1" style="background: #ececeb">Body covered with thin scale</td><td rowspan="1" colspan="1">7–9</td><td rowspan="1" colspan="1" style="background: #ececeb">Tips of the pelvic-fin rays nearly reaches to the anus</td></tr></tbody></table></table-wrap><table-wrap id="T4" position="float" orientation="portrait"><label>Table 4.</label><caption><p>Morphological comparison of <italic><tp:taxon-name><tp:taxon-name-part taxon-name-part-type="genus" reg="Sinocyclocheilus">Sinocyclocheilus</tp:taxon-name-part><tp:taxon-name-part taxon-name-part-type="species" reg="longicornus">longicornus</tp:taxon-name-part></tp:taxon-name></italic> sp. nov. (<italic>SL</italic>), <italic><tp:taxon-name><tp:taxon-name-part taxon-name-part-type="genus" reg="Sinocyclocheilus">S.</tp:taxon-name-part><tp:taxon-name-part taxon-name-part-type="species" reg="angularis">angularis</tp:taxon-name-part></tp:taxon-name></italic> (<italic>SA</italic>), <italic><tp:taxon-name><tp:taxon-name-part taxon-name-part-type="genus" reg="Sinocyclocheilus">S.</tp:taxon-name-part><tp:taxon-name-part taxon-name-part-type="species" reg="bicornutus">bicornutus</tp:taxon-name-part></tp:taxon-name></italic> (<italic>SB</italic>), <italic><tp:taxon-name><tp:taxon-name-part taxon-name-part-type="genus" reg="Sinocyclocheilus">S.</tp:taxon-name-part><tp:taxon-name-part taxon-name-part-type="species" reg="rhinocerous">rhinocerous</tp:taxon-name-part></tp:taxon-name></italic> (<italic>SR</italic>), <italic><tp:taxon-name><tp:taxon-name-part taxon-name-part-type="genus" reg="Sinocyclocheilus">S.</tp:taxon-name-part><tp:taxon-name-part taxon-name-part-type="species" reg="zhenfengensis">zhenfengensis</tp:taxon-name-part></tp:taxon-name></italic> (<italic>SZ</italic>), and <italic><tp:taxon-name><tp:taxon-name-part taxon-name-part-type="genus" reg="Sinocyclocheilus">S.</tp:taxon-name-part><tp:taxon-name-part taxon-name-part-type="species" reg="hyalinus">hyalinus</tp:taxon-name-part></tp:taxon-name></italic>. All units in mm. <italic>P</italic>-values are at 95% significance. Morphometric characters are explained in the methods section.</p></caption><table id="TID0E1GEK" rules="all"><tbody><tr><th rowspan="2" colspan="1">Measurements</th><th rowspan="1" colspan="2"><italic><tp:taxon-name><tp:taxon-name-part taxon-name-part-type="genus" reg="Sinocyclocheilus">S.</tp:taxon-name-part><tp:taxon-name-part taxon-name-part-type="species" reg="longicornus">longicornus</tp:taxon-name-part></tp:taxon-name></italic> sp. nov. (<italic>N</italic> = 15)</th><th rowspan="1" colspan="2"><italic><tp:taxon-name><tp:taxon-name-part taxon-name-part-type="genus" reg="Sinocyclocheilus">S.</tp:taxon-name-part><tp:taxon-name-part taxon-name-part-type="species" reg="angularis">angularis</tp:taxon-name-part></tp:taxon-name></italic> (<italic>N</italic> = 7)</th><th rowspan="1" colspan="2"><italic><tp:taxon-name><tp:taxon-name-part taxon-name-part-type="genus" reg="Sinocyclocheilus">S.</tp:taxon-name-part><tp:taxon-name-part taxon-name-part-type="species" reg="bicornutus">bicornutus</tp:taxon-name-part></tp:taxon-name></italic> (<italic>N</italic> = 2)</th><th rowspan="1" colspan="2"><italic><tp:taxon-name><tp:taxon-name-part taxon-name-part-type="genus" reg="Sinocyclocheilus">S.</tp:taxon-name-part><tp:taxon-name-part taxon-name-part-type="species" reg="rhinocerous">rhinocerous</tp:taxon-name-part></tp:taxon-name></italic> (<italic>N</italic> = 11)</th><th rowspan="1" colspan="2"><italic><tp:taxon-name><tp:taxon-name-part taxon-name-part-type="genus" reg="Sinocyclocheilus">S.</tp:taxon-name-part><tp:taxon-name-part taxon-name-part-type="species" reg="zhenfengensis">zhenfengensis</tp:taxon-name-part></tp:taxon-name></italic> (<italic>N</italic> = 8)</th><th rowspan="1" colspan="1"><italic><tp:taxon-name><tp:taxon-name-part taxon-name-part-type="genus" reg="Sinocyclocheilus">S.</tp:taxon-name-part><tp:taxon-name-part taxon-name-part-type="species" reg="hyalinus">hyalinus</tp:taxon-name-part></tp:taxon-name></italic> (<italic>N</italic> = 1)</th><th rowspan="1" colspan="4"><italic>P</italic>-value from Mann-Whitney U test</th></tr><tr><th rowspan="1" colspan="1">Range</th><th rowspan="1" colspan="1">Mean ± SD</th><th rowspan="1" colspan="1">Range</th><th rowspan="1" colspan="1">Mean ± SD</th><th rowspan="1" colspan="1">Range</th><th rowspan="1" colspan="1">Mean ± SD</th><th rowspan="1" colspan="1">Range</th><th rowspan="1" colspan="1">Mean ± SD</th><th rowspan="1" colspan="1">Range</th><th rowspan="1" colspan="1">Mean ± SD</th><th rowspan="1" colspan="1">Range</th><th rowspan="1" colspan="1"><abbrev xmlns:xlink="http://www.w3.org/1999/xlink" xlink:title="standard length" id="ABBRID0ENACK" xlink:type="simple">SL</abbrev> vs. SA</th><th rowspan="1" colspan="1"><abbrev xmlns:xlink="http://www.w3.org/1999/xlink" xlink:title="standard length" id="ABBRID0EVACK" xlink:type="simple">SL</abbrev> vs. SB</th><th rowspan="1" colspan="1"><abbrev xmlns:xlink="http://www.w3.org/1999/xlink" xlink:title="standard length" id="ABBRID0E4ACK" xlink:type="simple">SL</abbrev> vs. SR</th><th rowspan="1" colspan="1"><abbrev xmlns:xlink="http://www.w3.org/1999/xlink" xlink:title="standard length" id="ABBRID0EFBCK" xlink:type="simple">SL</abbrev> vs. SZ</th></tr><tr><td rowspan="1" colspan="1">
                  <abbrev xmlns:xlink="http://www.w3.org/1999/xlink" xlink:title="total length" id="ABBRID0EOBCK" xlink:type="simple">TL</abbrev>
                </td><td rowspan="1" colspan="1">104.8–145.8</td><td rowspan="1" colspan="1">123.3 ± 11.3</td><td rowspan="1" colspan="1">93.8–133.1</td><td rowspan="1" colspan="1">118.7 ± 13.9</td><td rowspan="1" colspan="1">157.8–163.1</td><td rowspan="1" colspan="1">160.5 ± 3.7</td><td rowspan="1" colspan="1">60.8–107.3</td><td rowspan="1" colspan="1">76.5 ± 12.3</td><td rowspan="1" colspan="1">71.73–138.4</td><td rowspan="1" colspan="1">100.9 ± 20.9</td><td rowspan="1" colspan="1">98.9</td><td rowspan="1" colspan="1">0.731</td><td rowspan="1" colspan="1">0.015</td><td rowspan="1" colspan="1">0.000</td><td rowspan="1" colspan="1">0.013</td></tr><tr><td rowspan="1" colspan="1">
                  <abbrev xmlns:xlink="http://www.w3.org/1999/xlink" xlink:title="standard length" id="ABBRID0EEDCK" xlink:type="simple">SL</abbrev>
                </td><td rowspan="1" colspan="1">84.3–116.4</td><td rowspan="1" colspan="1">99.8 ± 9.1</td><td rowspan="1" colspan="1">76.5–106.8</td><td rowspan="1" colspan="1">96.4 ± 11.0</td><td rowspan="1" colspan="1">123.1–128.4</td><td rowspan="1" colspan="1">125.8 ± 3.7</td><td rowspan="1" colspan="1">49.1–91.1</td><td rowspan="1" colspan="1">63.2 ± 11.2</td><td rowspan="1" colspan="1">56.78–114.1</td><td rowspan="1" colspan="1">81.2 ± 17.2</td><td rowspan="1" colspan="1">80.2</td><td rowspan="1" colspan="1">0.783</td><td rowspan="1" colspan="1">0.015</td><td rowspan="1" colspan="1">0.000</td><td rowspan="1" colspan="1">0.008</td></tr><tr><td rowspan="1" colspan="1">
                  <abbrev xmlns:xlink="http://www.w3.org/1999/xlink" xlink:title="body depth" id="ABBRID0E1ECK" xlink:type="simple">BD</abbrev>
                </td><td rowspan="1" colspan="1">23.9–37.4</td><td rowspan="1" colspan="1">30.9 ± 3.7</td><td rowspan="1" colspan="1">23.8–33.5</td><td rowspan="1" colspan="1">29.2 ± 3.8</td><td rowspan="1" colspan="1">29.2–33.6</td><td rowspan="1" colspan="1">31.4 ± 3.1</td><td rowspan="1" colspan="1">11.9–23.4</td><td rowspan="1" colspan="1">16.0 ± 3.2</td><td rowspan="1" colspan="1">19.1–35.3</td><td rowspan="1" colspan="1">24.9 ± 5.6</td><td rowspan="1" colspan="1">18.8</td><td rowspan="1" colspan="1">0.581</td><td rowspan="1" colspan="1">0.824</td><td rowspan="1" colspan="1">0.000</td><td rowspan="1" colspan="1">0.008</td></tr><tr><td rowspan="1" colspan="1">
                  <abbrev xmlns:xlink="http://www.w3.org/1999/xlink" xlink:title="predorsal length" id="ABBRID0EQGCK" xlink:type="simple">PL</abbrev>
                </td><td rowspan="1" colspan="1">45.3–64.5</td><td rowspan="1" colspan="1">53.4 ± 5.1</td><td rowspan="1" colspan="1">41.9–58.9</td><td rowspan="1" colspan="1">51.7 ± 5.9</td><td rowspan="1" colspan="1">66.5–68.2</td><td rowspan="1" colspan="1">67.4 ± 1.2</td><td rowspan="1" colspan="1">28.5–52.2</td><td rowspan="1" colspan="1">35.4 ± 6.5</td><td rowspan="1" colspan="1">35.9–59.5</td><td rowspan="1" colspan="1">47.0 ± 7.9</td><td rowspan="1" colspan="1">47.6</td><td rowspan="1" colspan="1">0.783</td><td rowspan="1" colspan="1">0.015</td><td rowspan="1" colspan="1">0.000</td><td rowspan="1" colspan="1">0.056</td></tr><tr><td rowspan="1" colspan="1">
                  <abbrev xmlns:xlink="http://www.w3.org/1999/xlink" xlink:title="dorsal-fin depth" id="ABBRID0EGICK" xlink:type="simple">DFL</abbrev>
                </td><td rowspan="1" colspan="1">12.1–17.3</td><td rowspan="1" colspan="1">14.2 ± 1.7</td><td rowspan="1" colspan="1">12.6–15.6</td><td rowspan="1" colspan="1">14.2 ± 1.3</td><td rowspan="1" colspan="1">16.3–24.1</td><td rowspan="1" colspan="1">20.2 ± 5.5</td><td rowspan="1" colspan="1">6.9–13.8</td><td rowspan="1" colspan="1">9.1 ± 1.9</td><td rowspan="1" colspan="1">8.6–16.9</td><td rowspan="1" colspan="1">11.9 ± 2.7</td><td rowspan="1" colspan="1">12.8</td><td rowspan="1" colspan="1">0.837</td><td rowspan="1" colspan="1">0.059</td><td rowspan="1" colspan="1">0.000</td><td rowspan="1" colspan="1">0.023</td></tr><tr><td rowspan="1" colspan="1">
                  <abbrev xmlns:xlink="http://www.w3.org/1999/xlink" xlink:title="dorsal-fin length" id="ABBRID0E3JCK" xlink:type="simple">DBL</abbrev>
                </td><td rowspan="1" colspan="1">10.9–24.6</td><td rowspan="1" colspan="1">19.8 ± 3.0</td><td rowspan="1" colspan="1">14.7–23.2</td><td rowspan="1" colspan="1">20.4 ± 2.9</td><td rowspan="1" colspan="1">25.6–29.6</td><td rowspan="1" colspan="1">27.6 ± 2.8</td><td rowspan="1" colspan="1">10.7–17.6</td><td rowspan="1" colspan="1">14.0 ± 2.2</td><td rowspan="1" colspan="1">13.3–27.5</td><td rowspan="1" colspan="1">17.8 ± 5.0</td><td rowspan="1" colspan="1">16.6</td><td rowspan="1" colspan="1">0.447</td><td rowspan="1" colspan="1">0.015</td><td rowspan="1" colspan="1">0.000</td><td rowspan="1" colspan="1">0.115</td></tr><tr><td rowspan="1" colspan="1">
                  <abbrev xmlns:xlink="http://www.w3.org/1999/xlink" xlink:title="preanal length" id="ABBRID0ESLCK" xlink:type="simple">PAL</abbrev>
                </td><td rowspan="1" colspan="1">58.1–83.6</td><td rowspan="1" colspan="1">70.6 ± 7.4</td><td rowspan="1" colspan="1">53.9–78.9</td><td rowspan="1" colspan="1">70.0 ± 9.0</td><td rowspan="1" colspan="1">89.4–93.9</td><td rowspan="1" colspan="1">91.7 ± 3.2</td><td rowspan="1" colspan="1">14.6–64.3</td><td rowspan="1" colspan="1">41.3 ± 11.9</td><td rowspan="1" colspan="1">50.1–81.6</td><td rowspan="1" colspan="1">62.5 ± 11.8</td><td rowspan="1" colspan="1">59.2</td><td rowspan="1" colspan="1">1.000</td><td rowspan="1" colspan="1">0.015</td><td rowspan="1" colspan="1">0.000</td><td rowspan="1" colspan="1">0.101</td></tr><tr><td rowspan="1" colspan="1">
                  <abbrev xmlns:xlink="http://www.w3.org/1999/xlink" xlink:title="anal-fin base length" id="ABBRID0EINCK" xlink:type="simple">ABL</abbrev>
                </td><td rowspan="1" colspan="1">6.9–11.8</td><td rowspan="1" colspan="1">8.9 ± 1.3</td><td rowspan="1" colspan="1">7.3–9.3</td><td rowspan="1" colspan="1">8.4 ± 0.7</td><td rowspan="1" colspan="1">9.9–12.2</td><td rowspan="1" colspan="1">11.1 ± 1.6</td><td rowspan="1" colspan="1">4.2–9.3</td><td rowspan="1" colspan="1">6.0 ± 1.5</td><td rowspan="1" colspan="1">5.7–10.1</td><td rowspan="1" colspan="1">7.7 ± 1.5</td><td rowspan="1" colspan="1">9.8</td><td rowspan="1" colspan="1">0.581</td><td rowspan="1" colspan="1">0.088</td><td rowspan="1" colspan="1">0.001</td><td rowspan="1" colspan="1">0.076</td></tr><tr><td rowspan="1" colspan="1">
                  <abbrev xmlns:xlink="http://www.w3.org/1999/xlink" xlink:title="anal-fin depth" id="ABBRID0E5OCK" xlink:type="simple">AFL</abbrev>
                </td><td rowspan="1" colspan="1">14.9–21.5</td><td rowspan="1" colspan="1">18.1 ± 1.8</td><td rowspan="1" colspan="1">12.8–17.6</td><td rowspan="1" colspan="1">15.5 ± 1.8</td><td rowspan="1" colspan="1">22.5–24.7</td><td rowspan="1" colspan="1">23.6 ± 1.6</td><td rowspan="1" colspan="1">8.6–15.9</td><td rowspan="1" colspan="1">11.5 ± 1.8</td><td rowspan="1" colspan="1">11.3–17.77</td><td rowspan="1" colspan="1">14.2 ± 2.2</td><td rowspan="1" colspan="1">13.9</td><td rowspan="1" colspan="1">0.014</td><td rowspan="1" colspan="1">0.015</td><td rowspan="1" colspan="1">0.000</td><td rowspan="1" colspan="1">0.001</td></tr><tr><td rowspan="1" colspan="1">
                  <abbrev xmlns:xlink="http://www.w3.org/1999/xlink" xlink:title="prepectoral length" id="ABBRID0EUQCK" xlink:type="simple">PPTL</abbrev>
                </td><td rowspan="1" colspan="1">26.4–36.4</td><td rowspan="1" colspan="1">30.8 ± 2.8</td><td rowspan="1" colspan="1">22.7–33.1</td><td rowspan="1" colspan="1">29.1 ± 3.6</td><td rowspan="1" colspan="1">38.8–39.2</td><td rowspan="1" colspan="1">39.0 ± 0.3</td><td rowspan="1" colspan="1">16.6–32.8</td><td rowspan="1" colspan="1">22.4 ± 4.3</td><td rowspan="1" colspan="1">20.1–33.73</td><td rowspan="1" colspan="1">25.9 ± 5.1</td><td rowspan="1" colspan="1">29.6</td><td rowspan="1" colspan="1">0.407</td><td rowspan="1" colspan="1">0.015</td><td rowspan="1" colspan="1">0.001</td><td rowspan="1" colspan="1">0.040</td></tr><tr><td rowspan="1" colspan="1">
                  <abbrev xmlns:xlink="http://www.w3.org/1999/xlink" xlink:title="pectoral-fin base length" id="ABBRID0EKSCK" xlink:type="simple">PTBL</abbrev>
                </td><td rowspan="1" colspan="1">2.5–4.6</td><td rowspan="1" colspan="1">3.8 ± 0.6</td><td rowspan="1" colspan="1">3.3–5.1</td><td rowspan="1" colspan="1">4.3 ± 0.5</td><td rowspan="1" colspan="1">6.5–6.5</td><td rowspan="1" colspan="1">6.5 ± 0.0</td><td rowspan="1" colspan="1">1.5–3.3</td><td rowspan="1" colspan="1">2.2 ± 0.5</td><td rowspan="1" colspan="1">2.7–5.1</td><td rowspan="1" colspan="1">3.9 ± 0.8</td><td rowspan="1" colspan="1">2.7</td><td rowspan="1" colspan="1">0.106</td><td rowspan="1" colspan="1">0.015</td><td rowspan="1" colspan="1">0.000</td><td rowspan="1" colspan="1">0.776</td></tr><tr><td rowspan="1" colspan="1">
                  <abbrev xmlns:xlink="http://www.w3.org/1999/xlink" xlink:title="pectoral-fin length" id="ABBRID0EAUCK" xlink:type="simple">PTFL</abbrev>
                </td><td rowspan="1" colspan="1">17.9–30.8</td><td rowspan="1" colspan="1">23.7 ± 3.1</td><td rowspan="1" colspan="1">15.7–22.8</td><td rowspan="1" colspan="1">20.9 ± 2.5</td><td rowspan="1" colspan="1">27.5–30.9</td><td rowspan="1" colspan="1">29.2 ± 2.4</td><td rowspan="1" colspan="1">10.9–21.2</td><td rowspan="1" colspan="1">13.5 ± 2.8</td><td rowspan="1" colspan="1">13.8–24.78</td><td rowspan="1" colspan="1">18.8 ± 4.1</td><td rowspan="1" colspan="1">18.0</td><td rowspan="1" colspan="1">0.047</td><td rowspan="1" colspan="1">0.059</td><td rowspan="1" colspan="1">0.000</td><td rowspan="1" colspan="1">0.016</td></tr><tr><td rowspan="1" colspan="1">
                  <abbrev xmlns:xlink="http://www.w3.org/1999/xlink" xlink:title="prepelvic length" id="ABBRID0EWVCK" xlink:type="simple">PPVL</abbrev>
                </td><td rowspan="1" colspan="1">41.9–61.8</td><td rowspan="1" colspan="1">50.8 ± 5.1</td><td rowspan="1" colspan="1">38.5–56.4</td><td rowspan="1" colspan="1">50.4 ± 6.0</td><td rowspan="1" colspan="1">66.3–66.7</td><td rowspan="1" colspan="1">66.5 ± 0.3</td><td rowspan="1" colspan="1">23.6–47.7</td><td rowspan="1" colspan="1">31.9 ± 6.4</td><td rowspan="1" colspan="1">36.3–62.1</td><td rowspan="1" colspan="1">46.1 ± 9.9</td><td rowspan="1" colspan="1">46.3</td><td rowspan="1" colspan="1">0.837</td><td rowspan="1" colspan="1">0.015</td><td rowspan="1" colspan="1">0.000</td><td rowspan="1" colspan="1">0.149</td></tr><tr><td rowspan="1" colspan="1">
                  <abbrev xmlns:xlink="http://www.w3.org/1999/xlink" xlink:title="pelvic-fin base length" id="ABBRID0EMXCK" xlink:type="simple">PVBL</abbrev>
                </td><td rowspan="1" colspan="1">3.1–5.6</td><td rowspan="1" colspan="1">4.2 ± 0.8</td><td rowspan="1" colspan="1">3.6–5.6</td><td rowspan="1" colspan="1">4.6 ± 0.7</td><td rowspan="1" colspan="1">5.1–5.9</td><td rowspan="1" colspan="1">5.5 ± 0.6</td><td rowspan="1" colspan="1">1.7–4.5</td><td rowspan="1" colspan="1">2.7 ± 0.8</td><td rowspan="1" colspan="1">2.5–5.3</td><td rowspan="1" colspan="1">4.0 ± 1.0</td><td rowspan="1" colspan="1">2.9</td><td rowspan="1" colspan="1">0.267</td><td rowspan="1" colspan="1">0.059</td><td rowspan="1" colspan="1">0.001</td><td rowspan="1" colspan="1">0.636</td></tr><tr><td rowspan="1" colspan="1">
                  <abbrev xmlns:xlink="http://www.w3.org/1999/xlink" xlink:title="pelvic-fin length" id="ABBRID0ECZCK" xlink:type="simple">PVFL</abbrev>
                </td><td rowspan="1" colspan="1">12.9–46.8</td><td rowspan="1" colspan="1">17.6 ± 8.2</td><td rowspan="1" colspan="1">12.4–15.1</td><td rowspan="1" colspan="1">14.0 ± 0.9</td><td rowspan="1" colspan="1">19.2–22.6</td><td rowspan="1" colspan="1">20.9 ± 2.4</td><td rowspan="1" colspan="1">7.1–14.3</td><td rowspan="1" colspan="1">10.3 ± 2.2</td><td rowspan="1" colspan="1">11.8–16.83</td><td rowspan="1" colspan="1">14.1 ± 2.2</td><td rowspan="1" colspan="1">11.5</td><td rowspan="1" colspan="1">0.014</td><td rowspan="1" colspan="1">0.059</td><td rowspan="1" colspan="1">0.000</td><td rowspan="1" colspan="1">0.131</td></tr><tr><td rowspan="1" colspan="1">
                  <abbrev xmlns:xlink="http://www.w3.org/1999/xlink" xlink:title="caudal peduncle length" id="ABBRID0EY1CK" xlink:type="simple">CPL</abbrev>
                </td><td rowspan="1" colspan="1">13.6–25.3</td><td rowspan="1" colspan="1">21.0 ± 3.7</td><td rowspan="1" colspan="1">12.3–22</td><td rowspan="1" colspan="1">18.6 ± 3.9</td><td rowspan="1" colspan="1">20.1–22.6</td><td rowspan="1" colspan="1">21.4 ± 1.8</td><td rowspan="1" colspan="1">9.6–16.7</td><td rowspan="1" colspan="1">12.6 ± 2.2</td><td rowspan="1" colspan="1">14.5–22.01</td><td rowspan="1" colspan="1">17.6 ± 2.5</td><td rowspan="1" colspan="1">14.5</td><td rowspan="1" colspan="1">0.142</td><td rowspan="1" colspan="1">1.000</td><td rowspan="1" colspan="1">0.000</td><td rowspan="1" colspan="1">0.034</td></tr><tr><td rowspan="1" colspan="1">
                  <abbrev xmlns:xlink="http://www.w3.org/1999/xlink" xlink:title="caudal peduncle depth" id="ABBRID0EO3CK" xlink:type="simple">CPD</abbrev>
                </td><td rowspan="1" colspan="1">8.9–13.1</td><td rowspan="1" colspan="1">11.2 ± 1.2</td><td rowspan="1" colspan="1">8.8–13.1</td><td rowspan="1" colspan="1">11.7 ± 1.5</td><td rowspan="1" colspan="1">10.6–13.4</td><td rowspan="1" colspan="1">12.0 ± 2.0</td><td rowspan="1" colspan="1">3.7–8.3</td><td rowspan="1" colspan="1">6.1 ± 1.3</td><td rowspan="1" colspan="1">7.8–12.6</td><td rowspan="1" colspan="1">10.1 ± 1.8</td><td rowspan="1" colspan="1">5.5</td><td rowspan="1" colspan="1">0.368</td><td rowspan="1" colspan="1">0.529</td><td rowspan="1" colspan="1">0.000</td><td rowspan="1" colspan="1">0.149</td></tr><tr><td rowspan="1" colspan="1">
                  <abbrev xmlns:xlink="http://www.w3.org/1999/xlink" xlink:title="head length" id="ABBRID0EE5CK" xlink:type="simple">HL</abbrev>
                </td><td rowspan="1" colspan="1">24.3–34.6</td><td rowspan="1" colspan="1">28.7 ± 3.1</td><td rowspan="1" colspan="1">22.7–32.1</td><td rowspan="1" colspan="1">27.6 ± 3.4</td><td rowspan="1" colspan="1">38.1–39.6</td><td rowspan="1" colspan="1">38.9 ± 1.1</td><td rowspan="1" colspan="1">16.1–30.9</td><td rowspan="1" colspan="1">20.7 ± 4.0</td><td rowspan="1" colspan="1">19.8–34.8</td><td rowspan="1" colspan="1">26.1 ± 4.8</td><td rowspan="1" colspan="1">27.7</td><td rowspan="1" colspan="1">0.680</td><td rowspan="1" colspan="1">0.015</td><td rowspan="1" colspan="1">0.001</td><td rowspan="1" colspan="1">0.190</td></tr><tr><td rowspan="1" colspan="1">
                  <abbrev xmlns:xlink="http://www.w3.org/1999/xlink" xlink:title="head depth at nape" id="ABBRID0E16CK" xlink:type="simple">HD</abbrev>
                </td><td rowspan="1" colspan="1">14.7–22.6</td><td rowspan="1" colspan="1">17.9 ± 2.3</td><td rowspan="1" colspan="1">12.7–17.9</td><td rowspan="1" colspan="1">15.7 ± 1.8</td><td rowspan="1" colspan="1">19.2–26.9</td><td rowspan="1" colspan="1">23.1 ± 5.4</td><td rowspan="1" colspan="1">7.9–15.6</td><td rowspan="1" colspan="1">10.6 ± 2.2</td><td rowspan="1" colspan="1">11.9–19.85</td><td rowspan="1" colspan="1">15.6 ± 2.7</td><td rowspan="1" colspan="1">16</td><td rowspan="1" colspan="1">0.047</td><td rowspan="1" colspan="1">0.176</td><td rowspan="1" colspan="1">0.000</td><td rowspan="1" colspan="1">0.040</td></tr><tr><td rowspan="1" colspan="1">
                  <abbrev xmlns:xlink="http://www.w3.org/1999/xlink" xlink:title="head width" id="ABBRID0EQBDK" xlink:type="simple">HW</abbrev>
                </td><td rowspan="1" colspan="1">11.6–17.2</td><td rowspan="1" colspan="1">14.0 ± 1.8</td><td rowspan="1" colspan="1">10.9–14.2</td><td rowspan="1" colspan="1">13.0 ± 1.3</td><td rowspan="1" colspan="1">17.4–21.2</td><td rowspan="1" colspan="1">19.3 ± 2.7</td><td rowspan="1" colspan="1">6.7–12.4</td><td rowspan="1" colspan="1">8.6 ± 1.8</td><td rowspan="1" colspan="1">9.5–17.2</td><td rowspan="1" colspan="1">13.3 ± 2.4</td><td rowspan="1" colspan="1">11.5</td><td rowspan="1" colspan="1">0.380</td><td rowspan="1" colspan="1">0.015</td><td rowspan="1" colspan="1">0.000</td><td rowspan="1" colspan="1">0.506</td></tr><tr><td rowspan="1" colspan="1">
                  <abbrev xmlns:xlink="http://www.w3.org/1999/xlink" xlink:title="snout length" id="ABBRID0EGDDK" xlink:type="simple">SNL</abbrev>
                </td><td rowspan="1" colspan="1">10.5–15.4</td><td rowspan="1" colspan="1">12.4 ± 1.5</td><td rowspan="1" colspan="1">8.5–12.6</td><td rowspan="1" colspan="1">11.3 ± 1.5</td><td rowspan="1" colspan="1">13.4–16.1</td><td rowspan="1" colspan="1">14.8 ± 1.9</td><td rowspan="1" colspan="1">6.1–11.7</td><td rowspan="1" colspan="1">8.3 ± 1.6</td><td rowspan="1" colspan="1">7.2–14.2</td><td rowspan="1" colspan="1">9.9 ± 2.0</td><td rowspan="1" colspan="1">12.9</td><td rowspan="1" colspan="1">0.332</td><td rowspan="1" colspan="1">0.176</td><td rowspan="1" colspan="1">0.000</td><td rowspan="1" colspan="1">0.001</td></tr><tr><td rowspan="1" colspan="1">
                  <abbrev xmlns:xlink="http://www.w3.org/1999/xlink" xlink:title="eye diameter" id="ABBRID0E3EDK" xlink:type="simple">ED</abbrev>
                </td><td rowspan="1" colspan="1">0–1.6</td><td rowspan="1" colspan="1">1.1 ± 0.5</td><td rowspan="1" colspan="1">1.5–2.6</td><td rowspan="1" colspan="1">1.9 ± 0.4</td><td rowspan="1" colspan="1">2.2–3.5</td><td rowspan="1" colspan="1">2.9 ± 0.9</td><td rowspan="1" colspan="1">0.6–4.1</td><td rowspan="1" colspan="1">1.3 ± 1.0</td><td rowspan="1" colspan="1">2.1–2.84</td><td rowspan="1" colspan="1">2.3 ± 0.2</td><td rowspan="1" colspan="1">0</td><td rowspan="1" colspan="1">0.000</td><td rowspan="1" colspan="1">0.015</td><td rowspan="1" colspan="1">0.291</td><td rowspan="1" colspan="1">0.000</td></tr><tr><td rowspan="1" colspan="1">
                  <abbrev xmlns:xlink="http://www.w3.org/1999/xlink" xlink:title="interorbital distance" id="ABBRID0ESGDK" xlink:type="simple">IOD</abbrev>
                </td><td rowspan="1" colspan="1">5.5–8.6</td><td rowspan="1" colspan="1">7.0 ± 0.9</td><td rowspan="1" colspan="1">7.2–8.7</td><td rowspan="1" colspan="1">7.9 ± 0.6</td><td rowspan="1" colspan="1">6.2–7.8</td><td rowspan="1" colspan="1">7.0 ± 1.1</td><td rowspan="1" colspan="1">3.2–7.4</td><td rowspan="1" colspan="1">4.3 ± 1.3</td><td rowspan="1" colspan="1">5.9–9.28</td><td rowspan="1" colspan="1">7.0 ± 1.2</td><td rowspan="1" colspan="1">/</td><td rowspan="1" colspan="1">0.056</td><td rowspan="1" colspan="1">1.000</td><td rowspan="1" colspan="1">0.000</td><td rowspan="1" colspan="1">0.591</td></tr><tr><td rowspan="1" colspan="1">
                  <abbrev xmlns:xlink="http://www.w3.org/1999/xlink" xlink:title="prenostril distance" id="ABBRID0EIIDK" xlink:type="simple">IPND</abbrev>
                </td><td rowspan="1" colspan="1">2.9–4.7</td><td rowspan="1" colspan="1">3.9 ± 0.6</td><td rowspan="1" colspan="1">3.1–4.8</td><td rowspan="1" colspan="1">4.0 ± 0.6</td><td rowspan="1" colspan="1">4.8–7.2</td><td rowspan="1" colspan="1">6.0 ± 1.7</td><td rowspan="1" colspan="1">1.3–3.3</td><td rowspan="1" colspan="1">2.1 ± 0.7</td><td rowspan="1" colspan="1">3.8–6.9</td><td rowspan="1" colspan="1">4.8 ± 0.9</td><td rowspan="1" colspan="1">3.9</td><td rowspan="1" colspan="1">0.783</td><td rowspan="1" colspan="1">0.015</td><td rowspan="1" colspan="1">0.000</td><td rowspan="1" colspan="1">0.013</td></tr><tr><td rowspan="1" colspan="1">
                  <abbrev xmlns:xlink="http://www.w3.org/1999/xlink" xlink:title="distance between posterior nostrils" id="ABBRID0E5JDK" xlink:type="simple">POND</abbrev>
                </td><td rowspan="1" colspan="1">4.3–6.6</td><td rowspan="1" colspan="1">5.5 ± 0.6</td><td rowspan="1" colspan="1">4.2–5.9</td><td rowspan="1" colspan="1">5.0 ± 0.6</td><td rowspan="1" colspan="1">6.5–7.1</td><td rowspan="1" colspan="1">6.8 ± 0.4</td><td rowspan="1" colspan="1">3.1–5.9</td><td rowspan="1" colspan="1">4.1 ± 0.8</td><td rowspan="1" colspan="1">3.9–6.66</td><td rowspan="1" colspan="1">5.1 ± 1.1</td><td rowspan="1" colspan="1">/</td><td rowspan="1" colspan="1">0.106</td><td rowspan="1" colspan="1">0.029</td><td rowspan="1" colspan="1">0.000</td><td rowspan="1" colspan="1">0.213</td></tr><tr><td rowspan="1" colspan="1">
                  <abbrev xmlns:xlink="http://www.w3.org/1999/xlink" xlink:title="upper jaw length" id="ABBRID0EULDK" xlink:type="simple">UJL</abbrev>
                </td><td rowspan="1" colspan="1">4.2–6.9</td><td rowspan="1" colspan="1">5.3 ± 0.7</td><td rowspan="1" colspan="1">4.8–7.6</td><td rowspan="1" colspan="1">6.2 ± 1.2</td><td rowspan="1" colspan="1">8.5–8.5</td><td rowspan="1" colspan="1">8.5 ± 0.0</td><td rowspan="1" colspan="1">3.5–6.2</td><td rowspan="1" colspan="1">4.6 ± 0.8</td><td rowspan="1" colspan="1">3.8–7.27</td><td rowspan="1" colspan="1">5.4 ± 1.1</td><td rowspan="1" colspan="1">6.7</td><td rowspan="1" colspan="1">0.123</td><td rowspan="1" colspan="1">0.015</td><td rowspan="1" colspan="1">0.028</td><td rowspan="1" colspan="1">0.925</td></tr><tr><td rowspan="1" colspan="1">
                  <abbrev xmlns:xlink="http://www.w3.org/1999/xlink" xlink:title="lower jaw length" id="ABBRID0EKNDK" xlink:type="simple">LJL</abbrev>
                </td><td rowspan="1" colspan="1">3.2–5.6</td><td rowspan="1" colspan="1">4.5 ± 0.6</td><td rowspan="1" colspan="1">3.9–6.3</td><td rowspan="1" colspan="1">5.3 ± 0.9</td><td rowspan="1" colspan="1">7.5–7.6</td><td rowspan="1" colspan="1">7.6 ± 0.1</td><td rowspan="1" colspan="1">3.4–6.2</td><td rowspan="1" colspan="1">4.4 ± 0.8</td><td rowspan="1" colspan="1">3.3–5.6</td><td rowspan="1" colspan="1">4.6 ± 0.9</td><td rowspan="1" colspan="1">5.1</td><td rowspan="1" colspan="1">0.039</td><td rowspan="1" colspan="1">0.015</td><td rowspan="1" colspan="1">0.367</td><td rowspan="1" colspan="1">0.825</td></tr><tr><td rowspan="1" colspan="1">
                  <abbrev xmlns:xlink="http://www.w3.org/1999/xlink" xlink:title="mouth width" id="ABBRID0EAPDK" xlink:type="simple">MW</abbrev>
                </td><td rowspan="1" colspan="1">4.6–7.9</td><td rowspan="1" colspan="1">6.1 ± 1.0</td><td rowspan="1" colspan="1">4.2–7.4</td><td rowspan="1" colspan="1">6.1 ± 1.2</td><td rowspan="1" colspan="1">6.8–9.7</td><td rowspan="1" colspan="1">8.3 ± 2.1</td><td rowspan="1" colspan="1">2.5–5.8</td><td rowspan="1" colspan="1">3.6 ± 1.0</td><td rowspan="1" colspan="1">4.5–8.49</td><td rowspan="1" colspan="1">6.8 ± 1.3</td><td rowspan="1" colspan="1">5.9</td><td rowspan="1" colspan="1">1.000</td><td rowspan="1" colspan="1">0.176</td><td rowspan="1" colspan="1">0.000</td><td rowspan="1" colspan="1">0.169</td></tr><tr><td rowspan="1" colspan="1">
                  <abbrev xmlns:xlink="http://www.w3.org/1999/xlink" xlink:title="rostral barbel length" id="ABBRID0EWQDK" xlink:type="simple">RBL</abbrev>
                </td><td rowspan="1" colspan="1">10.8–19.7</td><td rowspan="1" colspan="1">15.5 ± 2.5</td><td rowspan="1" colspan="1">7.8–15.1</td><td rowspan="1" colspan="1">12.2 ± 2.4</td><td rowspan="1" colspan="1">21.3–22.2</td><td rowspan="1" colspan="1">21.8 ± 0.6</td><td rowspan="1" colspan="1">2.9–7.9</td><td rowspan="1" colspan="1">5.9 ± 1.8</td><td rowspan="1" colspan="1">8.9–15.3</td><td rowspan="1" colspan="1">11.9 ± 2.2</td><td rowspan="1" colspan="1">3.8</td><td rowspan="1" colspan="1">0.011</td><td rowspan="1" colspan="1">0.015</td><td rowspan="1" colspan="1">0.000</td><td rowspan="1" colspan="1">0.003</td></tr><tr><td rowspan="1" colspan="1">
                  <abbrev xmlns:xlink="http://www.w3.org/1999/xlink" xlink:title="maxillary barbel length" id="ABBRID0EMSDK" xlink:type="simple">MBL</abbrev>
                </td><td rowspan="1" colspan="1">10.1–18.3</td><td rowspan="1" colspan="1">14.2 ± 2.5</td><td rowspan="1" colspan="1">7.2–14.7</td><td rowspan="1" colspan="1">11.1 ± 2.5</td><td rowspan="1" colspan="1">22.4–23.1</td><td rowspan="1" colspan="1">22.8 ± 0.5</td><td rowspan="1" colspan="1">2.6–7.9</td><td rowspan="1" colspan="1">6.0 ± 1.9</td><td rowspan="1" colspan="1">8.5–14.1</td><td rowspan="1" colspan="1">11.9 ± 1.7</td><td rowspan="1" colspan="1">3.3</td><td rowspan="1" colspan="1">0.014</td><td rowspan="1" colspan="1">0.015</td><td rowspan="1" colspan="1">0.000</td><td rowspan="1" colspan="1">0.034</td></tr><tr><td rowspan="1" colspan="1">
                  <abbrev xmlns:xlink="http://www.w3.org/1999/xlink" xlink:title="forehead horn length" id="ABBRID0ECUDK" xlink:type="simple">FHL</abbrev>
                </td><td rowspan="1" colspan="1">12.5–18.2</td><td rowspan="1" colspan="1">14.7 ± 1.5</td><td rowspan="1" colspan="1">8.4–13.4</td><td rowspan="1" colspan="1">10.6 ± 1.9</td><td rowspan="1" colspan="1">13.2–13.3</td><td rowspan="1" colspan="1">13.3 ± 0.1</td><td rowspan="1" colspan="1">7.0–13.6</td><td rowspan="1" colspan="1">9.4 ± 2.1</td><td rowspan="1" colspan="1">0–0</td><td rowspan="1" colspan="1">0.0 ± 0.0</td><td rowspan="1" colspan="1">12.9</td><td rowspan="1" colspan="1">0.000</td><td rowspan="1" colspan="1">0.059</td><td rowspan="1" colspan="1">0.000</td><td rowspan="1" colspan="1">0.000</td></tr><tr><td rowspan="1" colspan="1">
                  <abbrev xmlns:xlink="http://www.w3.org/1999/xlink" xlink:title="distance from the pectoral-fin insertion to the ventral-fin origin" id="ABBRID0EYVDK" xlink:type="simple">PFPVL</abbrev>
                </td><td rowspan="1" colspan="1">15.3–24.5</td><td rowspan="1" colspan="1">19.1 ± 2.3</td><td rowspan="1" colspan="1">14.3–22.8</td><td rowspan="1" colspan="1">18.6 ± 3.0</td><td rowspan="1" colspan="1">21.3–22.6</td><td rowspan="1" colspan="1">22.0 ± 0.9</td><td rowspan="1" colspan="1">7.1–14.3</td><td rowspan="1" colspan="1">9.5 ± 2.2</td><td rowspan="1" colspan="1">13.7–28.6</td><td rowspan="1" colspan="1">18.1 ± 4.9</td><td rowspan="1" colspan="1">12.4</td><td rowspan="1" colspan="1">0.680</td><td rowspan="1" colspan="1">0.088</td><td rowspan="1" colspan="1">0.000</td><td rowspan="1" colspan="1">0.190</td></tr><tr><td rowspan="1" colspan="1">
                  <abbrev xmlns:xlink="http://www.w3.org/1999/xlink" xlink:title="distance from the insertion of the pelvic fin to the origin of the anal-fin" id="ABBRID0EOXDK" xlink:type="simple">PVAFL</abbrev>
                </td><td rowspan="1" colspan="1">13.2–22.9</td><td rowspan="1" colspan="1">18.6 ± 2.8</td><td rowspan="1" colspan="1">14.1–22.8</td><td rowspan="1" colspan="1">18.8 ± 3.0</td><td rowspan="1" colspan="1">21.8–23.3</td><td rowspan="1" colspan="1">22.6 ± 1.1</td><td rowspan="1" colspan="1">7.0–14.3</td><td rowspan="1" colspan="1">9.8 ± 2.1</td><td rowspan="1" colspan="1">12.4–19.9</td><td rowspan="1" colspan="1">15.2 ± 2.7</td><td rowspan="1" colspan="1">12.6</td><td rowspan="1" colspan="1">0.891</td><td rowspan="1" colspan="1">0.059</td><td rowspan="1" colspan="1">0.000</td><td rowspan="1" colspan="1">0.013</td></tr><tr><td rowspan="1" colspan="1"><abbrev xmlns:xlink="http://www.w3.org/1999/xlink" xlink:title="standard length" id="ABBRID0EEZDK" xlink:type="simple">SL</abbrev>/<abbrev xmlns:xlink="http://www.w3.org/1999/xlink" xlink:title="total length" id="ABBRID0EIZDK" xlink:type="simple">TL</abbrev></td><td rowspan="1" colspan="1">0.79–0.83</td><td rowspan="1" colspan="1">0.81 ± 0.01</td><td rowspan="1" colspan="1">0.80–0.83</td><td rowspan="1" colspan="1">0.81 ± 0.01</td><td rowspan="1" colspan="1">0.78–0.79</td><td rowspan="1" colspan="1">0.78 ± 0.01</td><td rowspan="1" colspan="1">0.80–0.85</td><td rowspan="1" colspan="1">0.82 ± 0.02</td><td rowspan="1" colspan="1">0.79–0.82</td><td rowspan="1" colspan="1">0.80 ± 0.01</td><td rowspan="1" colspan="1">0.81</td><td rowspan="1" colspan="1">0.332</td><td rowspan="1" colspan="1">0.015</td><td rowspan="1" colspan="1">0.266</td><td rowspan="1" colspan="1">0.325</td></tr><tr><td rowspan="1" colspan="1"><abbrev xmlns:xlink="http://www.w3.org/1999/xlink" xlink:title="standard length" id="ABBRID0E41DK" xlink:type="simple">SL</abbrev>/<abbrev xmlns:xlink="http://www.w3.org/1999/xlink" xlink:title="body depth" id="ABBRID0EB2DK" xlink:type="simple">BD</abbrev></td><td rowspan="1" colspan="1">2.98–3.66</td><td rowspan="1" colspan="1">3.24 ± 0.19</td><td rowspan="1" colspan="1">3.18–3.60</td><td rowspan="1" colspan="1">3.31 ± 0.15</td><td rowspan="1" colspan="1">3.82–4.22</td><td rowspan="1" colspan="1">4.02 ± 0.28</td><td rowspan="1" colspan="1">3.76–4.59</td><td rowspan="1" colspan="1">3.96 ± 0.24</td><td rowspan="1" colspan="1">1.95–3.97</td><td rowspan="1" colspan="1">3.34 ± 0.61</td><td rowspan="1" colspan="1">4.27</td><td rowspan="1" colspan="1">0.267</td><td rowspan="1" colspan="1">0.015</td><td rowspan="1" colspan="1">0.000</td><td rowspan="1" colspan="1">0.056</td></tr><tr><td rowspan="1" colspan="1"><abbrev xmlns:xlink="http://www.w3.org/1999/xlink" xlink:title="standard length" id="ABBRID0EW3DK" xlink:type="simple">SL</abbrev>/<abbrev xmlns:xlink="http://www.w3.org/1999/xlink" xlink:title="head length" id="ABBRID0E13DK" xlink:type="simple">HL</abbrev></td><td rowspan="1" colspan="1">3.12–3.70</td><td rowspan="1" colspan="1">3.49 ± 0.14</td><td rowspan="1" colspan="1">3.33–3.72</td><td rowspan="1" colspan="1">3.50 ± 0.14</td><td rowspan="1" colspan="1">3.23–3.24</td><td rowspan="1" colspan="1">3.24 ± 0.01</td><td rowspan="1" colspan="1">2.93–3.17</td><td rowspan="1" colspan="1">3.06 ± 0.08</td><td rowspan="1" colspan="1">1.86–3.52</td><td rowspan="1" colspan="1">3.14 ± 0.53</td><td rowspan="1" colspan="1">2.90</td><td rowspan="1" colspan="1">0.945</td><td rowspan="1" colspan="1">0.059</td><td rowspan="1" colspan="1">0.000</td><td rowspan="1" colspan="1">0.003</td></tr><tr><td rowspan="1" colspan="1"><abbrev xmlns:xlink="http://www.w3.org/1999/xlink" xlink:title="standard length" id="ABBRID0EP5DK" xlink:type="simple">SL</abbrev>/<abbrev xmlns:xlink="http://www.w3.org/1999/xlink" xlink:title="caudal peduncle length" id="ABBRID0ET5DK" xlink:type="simple">CPL</abbrev></td><td rowspan="1" colspan="1">4.18–6.72</td><td rowspan="1" colspan="1">4.85 ± 0.69</td><td rowspan="1" colspan="1">4.83–6.66</td><td rowspan="1" colspan="1">5.31 ± 0.78</td><td rowspan="1" colspan="1">5.68–6.12</td><td rowspan="1" colspan="1">5.90 ± 0.31</td><td rowspan="1" colspan="1">4.28–5.72</td><td rowspan="1" colspan="1">5.05 ± 0.50</td><td rowspan="1" colspan="1">2.58–5.88</td><td rowspan="1" colspan="1">4.67 ± 0.99</td><td rowspan="1" colspan="1">5.53</td><td rowspan="1" colspan="1">0.032</td><td rowspan="1" colspan="1">0.088</td><td rowspan="1" colspan="1">0.238</td><td rowspan="1" colspan="1">0.776</td></tr><tr><td rowspan="1" colspan="1"><abbrev xmlns:xlink="http://www.w3.org/1999/xlink" xlink:title="standard length" id="ABBRID0EIAEK" xlink:type="simple">SL</abbrev>/<abbrev xmlns:xlink="http://www.w3.org/1999/xlink" xlink:title="caudal peduncle depth" id="ABBRID0EMAEK" xlink:type="simple">CPD</abbrev></td><td rowspan="1" colspan="1">8.04–9.84</td><td rowspan="1" colspan="1">8.95 ± 0.63</td><td rowspan="1" colspan="1">7.69–8.69</td><td rowspan="1" colspan="1">8.25 ± 0.36</td><td rowspan="1" colspan="1">9.58–11.61</td><td rowspan="1" colspan="1">10.60 ± 1.44</td><td rowspan="1" colspan="1">8.62–13.27</td><td rowspan="1" colspan="1">10.61 ± 1.42</td><td rowspan="1" colspan="1">4.59–9.15</td><td rowspan="1" colspan="1">8.14 ± 1.49</td><td rowspan="1" colspan="1">14.58</td><td rowspan="1" colspan="1">0.056</td><td rowspan="1" colspan="1">0.059</td><td rowspan="1" colspan="1">0.003</td><td rowspan="1" colspan="1">0.131</td></tr><tr><td rowspan="1" colspan="1"><abbrev xmlns:xlink="http://www.w3.org/1999/xlink" xlink:title="standard length" id="ABBRID0EBCEK" xlink:type="simple">SL</abbrev>/<abbrev xmlns:xlink="http://www.w3.org/1999/xlink" xlink:title="predorsal length" id="ABBRID0EFCEK" xlink:type="simple">PL</abbrev></td><td rowspan="1" colspan="1">1.77–2.00</td><td rowspan="1" colspan="1">1.87 ± 0.06</td><td rowspan="1" colspan="1">1.78–1.98</td><td rowspan="1" colspan="1">1.87 ± 0.07</td><td rowspan="1" colspan="1">1.85–1.88</td><td rowspan="1" colspan="1">1.87 ± 0.02</td><td rowspan="1" colspan="1">1.72–1.87</td><td rowspan="1" colspan="1">1.79 ± 0.04</td><td rowspan="1" colspan="1">1.06–1.94</td><td rowspan="1" colspan="1">1.74 ± 0.28</td><td rowspan="1" colspan="1">1.68</td><td rowspan="1" colspan="1">0.783</td><td rowspan="1" colspan="1">1.000</td><td rowspan="1" colspan="1">0.001</td><td rowspan="1" colspan="1">0.213</td></tr><tr><td rowspan="1" colspan="1"><abbrev xmlns:xlink="http://www.w3.org/1999/xlink" xlink:title="standard length" id="ABBRID0E1DEK" xlink:type="simple">SL</abbrev>/<abbrev xmlns:xlink="http://www.w3.org/1999/xlink" xlink:title="prepectoral length" id="ABBRID0E5DEK" xlink:type="simple">PPTL</abbrev></td><td rowspan="1" colspan="1">3.06–3.46</td><td rowspan="1" colspan="1">3.25 ± 0.12</td><td rowspan="1" colspan="1">3.19–3.43</td><td rowspan="1" colspan="1">3.32 ± 0.09</td><td rowspan="1" colspan="1">3.14–3.31</td><td rowspan="1" colspan="1">3.22 ± 0.12</td><td rowspan="1" colspan="1">2.77–2.96</td><td rowspan="1" colspan="1">2.83 ± 0.06</td><td rowspan="1" colspan="1">1.68–3.80</td><td rowspan="1" colspan="1">3.20 ± 0.64</td><td rowspan="1" colspan="1">2.71</td><td rowspan="1" colspan="1">0.185</td><td rowspan="1" colspan="1">1.000</td><td rowspan="1" colspan="1">0.000</td><td rowspan="1" colspan="1">0.169</td></tr><tr><td rowspan="1" colspan="1"><abbrev xmlns:xlink="http://www.w3.org/1999/xlink" xlink:title="standard length" id="ABBRID0ETFEK" xlink:type="simple">SL</abbrev>/<abbrev xmlns:xlink="http://www.w3.org/1999/xlink" xlink:title="prepelvic length" id="ABBRID0EXFEK" xlink:type="simple">PPVL</abbrev></td><td rowspan="1" colspan="1">1.87–2.06</td><td rowspan="1" colspan="1">1.97 ± 0.05</td><td rowspan="1" colspan="1">1.83–1.99</td><td rowspan="1" colspan="1">1.92 ± 0.06</td><td rowspan="1" colspan="1">1.86–1.93</td><td rowspan="1" colspan="1">1.89 ± 0.05</td><td rowspan="1" colspan="1">1.91–2.08</td><td rowspan="1" colspan="1">1.99 ± 0.05</td><td rowspan="1" colspan="1">0.96–1.97</td><td rowspan="1" colspan="1">1.80 ± 0.34</td><td rowspan="1" colspan="1">1.73</td><td rowspan="1" colspan="1">0.066</td><td rowspan="1" colspan="1">0.088</td><td rowspan="1" colspan="1">0.184</td><td rowspan="1" colspan="1">0.028</td></tr><tr><td rowspan="1" colspan="1"><abbrev xmlns:xlink="http://www.w3.org/1999/xlink" xlink:title="standard length" id="ABBRID0EMHEK" xlink:type="simple">SL</abbrev>/<abbrev xmlns:xlink="http://www.w3.org/1999/xlink" xlink:title="preanal length" id="ABBRID0EQHEK" xlink:type="simple">PAL</abbrev></td><td rowspan="1" colspan="1">1.36–1.48</td><td rowspan="1" colspan="1">1.42 ± 0.04</td><td rowspan="1" colspan="1">1.32–1.42</td><td rowspan="1" colspan="1">1.38 ± 0.03</td><td rowspan="1" colspan="1">1.31–1.44</td><td rowspan="1" colspan="1">1.37 ± 0.09</td><td rowspan="1" colspan="1">1.37–3.99</td><td rowspan="1" colspan="1">1.68 ± 0.77</td><td rowspan="1" colspan="1">0.74–1.46</td><td rowspan="1" colspan="1">1.32 ± 0.23</td><td rowspan="1" colspan="1">1.35</td><td rowspan="1" colspan="1">0.106</td><td rowspan="1" colspan="1">0.441</td><td rowspan="1" colspan="1">0.023</td><td rowspan="1" colspan="1">0.238</td></tr><tr><td rowspan="1" colspan="1"><abbrev xmlns:xlink="http://www.w3.org/1999/xlink" xlink:title="caudal peduncle length" id="ABBRID0EFJEK" xlink:type="simple">CPL</abbrev>/<abbrev xmlns:xlink="http://www.w3.org/1999/xlink" xlink:title="caudal peduncle depth" id="ABBRID0EJJEK" xlink:type="simple">CPD</abbrev></td><td rowspan="1" colspan="1">1.25–2.35</td><td rowspan="1" colspan="1">1.88 ± 0.27</td><td rowspan="1" colspan="1">1.15–1.78</td><td rowspan="1" colspan="1">1.58 ± 0.22</td><td rowspan="1" colspan="1">1.69–1.90</td><td rowspan="1" colspan="1">1.79 ± 0.15</td><td rowspan="1" colspan="1">1.72–2.71</td><td rowspan="1" colspan="1">2.11 ± 0.30</td><td rowspan="1" colspan="1">1.45–1.89</td><td rowspan="1" colspan="1">1.76 ± 0.17</td><td rowspan="1" colspan="1">2.64</td><td rowspan="1" colspan="1">0.011</td><td rowspan="1" colspan="1">0.618</td><td rowspan="1" colspan="1">0.066</td><td rowspan="1" colspan="1">0.149</td></tr><tr><td rowspan="1" colspan="1"><abbrev xmlns:xlink="http://www.w3.org/1999/xlink" xlink:title="head length" id="ABBRID0E5KEK" xlink:type="simple">HL</abbrev>/<abbrev xmlns:xlink="http://www.w3.org/1999/xlink" xlink:title="snout length" id="ABBRID0ECLEK" xlink:type="simple">SNL</abbrev></td><td rowspan="1" colspan="1">2.04–2.55</td><td rowspan="1" colspan="1">2.32 ± 0.13</td><td rowspan="1" colspan="1">2.25–2.67</td><td rowspan="1" colspan="1">2.45 ± 0.14</td><td rowspan="1" colspan="1">2.46–2.84</td><td rowspan="1" colspan="1">2.65 ± 0.27</td><td rowspan="1" colspan="1">2.31–2.78</td><td rowspan="1" colspan="1">2.51 ± 0.15</td><td rowspan="1" colspan="1">2.27–3.54</td><td rowspan="1" colspan="1">2.67 ± 0.39</td><td rowspan="1" colspan="1">2.15</td><td rowspan="1" colspan="1">0.066</td><td rowspan="1" colspan="1">0.059</td><td rowspan="1" colspan="1">0.008</td><td rowspan="1" colspan="1">0.002</td></tr><tr><td rowspan="1" colspan="1"><abbrev xmlns:xlink="http://www.w3.org/1999/xlink" xlink:title="head length" id="ABBRID0EXMEK" xlink:type="simple">HL</abbrev>/<abbrev xmlns:xlink="http://www.w3.org/1999/xlink" xlink:title="head width" id="ABBRID0E2MEK" xlink:type="simple">HW</abbrev></td><td rowspan="1" colspan="1">1.79–2.34</td><td rowspan="1" colspan="1">2.06 ± 0.14</td><td rowspan="1" colspan="1">2.04–2.26</td><td rowspan="1" colspan="1">2.11 ± 0.10</td><td rowspan="1" colspan="1">1.87–2.19</td><td rowspan="1" colspan="1">2.03 ± 0.23</td><td rowspan="1" colspan="1">2.19–2.67</td><td rowspan="1" colspan="1">2.43 ± 0.16</td><td rowspan="1" colspan="1">1.82–2.08</td><td rowspan="1" colspan="1">1.97 ± 0.08</td><td rowspan="1" colspan="1">2.41</td><td rowspan="1" colspan="1">0.581</td><td rowspan="1" colspan="1">0.824</td><td rowspan="1" colspan="1">0.000</td><td rowspan="1" colspan="1">0.131</td></tr><tr><td rowspan="1" colspan="1"><abbrev xmlns:xlink="http://www.w3.org/1999/xlink" xlink:title="head length" id="ABBRID0EQOEK" xlink:type="simple">HL</abbrev>/<abbrev xmlns:xlink="http://www.w3.org/1999/xlink" xlink:title="head depth at nape" id="ABBRID0EUOEK" xlink:type="simple">HD</abbrev></td><td rowspan="1" colspan="1">1.43–1.78</td><td rowspan="1" colspan="1">1.61 ± 0.10</td><td rowspan="1" colspan="1">1.60–1.92</td><td rowspan="1" colspan="1">1.76 ± 0.10</td><td rowspan="1" colspan="1">1.47–1.98</td><td rowspan="1" colspan="1">1.73 ± 0.36</td><td rowspan="1" colspan="1">1.77–2.16</td><td rowspan="1" colspan="1">1.96 ± 0.11</td><td rowspan="1" colspan="1">1.54–1.85</td><td rowspan="1" colspan="1">1.67 ± 0.09</td><td rowspan="1" colspan="1">1.73</td><td rowspan="1" colspan="1">0.007</td><td rowspan="1" colspan="1">0.824</td><td rowspan="1" colspan="1">0.000</td><td rowspan="1" colspan="1">0.149</td></tr><tr><td rowspan="1" colspan="1"><abbrev xmlns:xlink="http://www.w3.org/1999/xlink" xlink:title="head length" id="ABBRID0EJQEK" xlink:type="simple">HL</abbrev>/<abbrev xmlns:xlink="http://www.w3.org/1999/xlink" xlink:title="rostral barbel length" id="ABBRID0ENQEK" xlink:type="simple">RBL</abbrev></td><td rowspan="1" colspan="1">1.47–2.46</td><td rowspan="1" colspan="1">1.88 ± 0.27</td><td rowspan="1" colspan="1">1.88–2.91</td><td rowspan="1" colspan="1">2.30 ± 0.37</td><td rowspan="1" colspan="1">1.78–1.79</td><td rowspan="1" colspan="1">1.79 ± 0.00</td><td rowspan="1" colspan="1">2.34–5.55</td><td rowspan="1" colspan="1">3.79 ± 1.04</td><td rowspan="1" colspan="1">1.90–2.41</td><td rowspan="1" colspan="1">2.20 ± 0.18</td><td rowspan="1" colspan="1">7.29</td><td rowspan="1" colspan="1">0.017</td><td rowspan="1" colspan="1">0.529</td><td rowspan="1" colspan="1">0.000</td><td rowspan="1" colspan="1">0.007</td></tr><tr><td rowspan="1" colspan="1"><abbrev xmlns:xlink="http://www.w3.org/1999/xlink" xlink:title="head length" id="ABBRID0ECSEK" xlink:type="simple">HL</abbrev>/<abbrev xmlns:xlink="http://www.w3.org/1999/xlink" xlink:title="maxillary barbel length" id="ABBRID0EGSEK" xlink:type="simple">MBL</abbrev></td><td rowspan="1" colspan="1">1.77–2.75</td><td rowspan="1" colspan="1">2.05 ± 0.26</td><td rowspan="1" colspan="1">1.93–3.15</td><td rowspan="1" colspan="1">2.56 ± 0.47</td><td rowspan="1" colspan="1">1.65–1.77</td><td rowspan="1" colspan="1">1.71 ± 0.08</td><td rowspan="1" colspan="1">2.31–6.19</td><td rowspan="1" colspan="1">3.82 ± 1.32</td><td rowspan="1" colspan="1">1.92–2.59</td><td rowspan="1" colspan="1">2.20 ± 0.24</td><td rowspan="1" colspan="1">8.39</td><td rowspan="1" colspan="1">0.007</td><td rowspan="1" colspan="1">0.015</td><td rowspan="1" colspan="1">0.000</td><td rowspan="1" colspan="1">0.131</td></tr><tr><td rowspan="1" colspan="1"><abbrev xmlns:xlink="http://www.w3.org/1999/xlink" xlink:title="head length" id="ABBRID0E2TEK" xlink:type="simple">HL</abbrev>/<abbrev xmlns:xlink="http://www.w3.org/1999/xlink" xlink:title="prenostril distance" id="ABBRID0E6TEK" xlink:type="simple">IPND</abbrev></td><td rowspan="1" colspan="1">6.20–9.59</td><td rowspan="1" colspan="1">7.37 ± 0.88</td><td rowspan="1" colspan="1">5.97–10.35</td><td rowspan="1" colspan="1">7.06 ± 1.51</td><td rowspan="1" colspan="1">5.50–7.94</td><td rowspan="1" colspan="1">6.72 ± 1.72</td><td rowspan="1" colspan="1">5.73–14.77</td><td rowspan="1" colspan="1">10.45 ± 2.55</td><td rowspan="1" colspan="1">4.98–6.51</td><td rowspan="1" colspan="1">5.47 ± 0.53</td><td rowspan="1" colspan="1">7.10</td><td rowspan="1" colspan="1">0.210</td><td rowspan="1" colspan="1">0.529</td><td rowspan="1" colspan="1">0.012</td><td rowspan="1" colspan="1">0.000</td></tr><tr><td rowspan="1" colspan="1"><abbrev xmlns:xlink="http://www.w3.org/1999/xlink" xlink:title="head length" id="ABBRID0EUVEK" xlink:type="simple">HL</abbrev>/<abbrev xmlns:xlink="http://www.w3.org/1999/xlink" xlink:title="distance between posterior nostrils" id="ABBRID0EYVEK" xlink:type="simple">POND</abbrev></td><td rowspan="1" colspan="1">2.07–3.06</td><td rowspan="1" colspan="1">2.56 ± 0.25</td><td rowspan="1" colspan="1">2.41–2.96</td><td rowspan="1" colspan="1">2.63 ± 0.21</td><td rowspan="1" colspan="1">2.45–3.26</td><td rowspan="1" colspan="1">2.86 ± 0.57</td><td rowspan="1" colspan="1">1.84–2.45</td><td rowspan="1" colspan="1">2.10 ± 0.19</td><td rowspan="1" colspan="1">2.39–2.88</td><td rowspan="1" colspan="1">2.65 ± 0.20</td><td rowspan="1" colspan="1">/</td><td rowspan="1" colspan="1">0.630</td><td rowspan="1" colspan="1">0.618</td><td rowspan="1" colspan="1">0.000</td><td rowspan="1" colspan="1">0.466</td></tr><tr><td rowspan="1" colspan="1"><abbrev xmlns:xlink="http://www.w3.org/1999/xlink" xlink:title="pectoral-fin length" id="ABBRID0ENXEK" xlink:type="simple">PTFL</abbrev>/<abbrev xmlns:xlink="http://www.w3.org/1999/xlink" xlink:title="distance from the pectoral-fin insertion to the ventral-fin origin" id="ABBRID0ERXEK" xlink:type="simple">PFPVL</abbrev></td><td rowspan="1" colspan="1">1.09–1.40</td><td rowspan="1" colspan="1">1.24 ± 0.08</td><td rowspan="1" colspan="1">1.00–1.27</td><td rowspan="1" colspan="1">1.13 ± 0.11</td><td rowspan="1" colspan="1">1.22–1.45</td><td rowspan="1" colspan="1">1.33 ± 0.17</td><td rowspan="1" colspan="1">1.20–1.62</td><td rowspan="1" colspan="1">1.43 ± 0.13</td><td rowspan="1" colspan="1">0.81–1.71</td><td rowspan="1" colspan="1">1.07 ± 0.29</td><td rowspan="1" colspan="1">1.45</td><td rowspan="1" colspan="1">0.066</td><td rowspan="1" colspan="1">0.368</td><td rowspan="1" colspan="1">0.003</td><td rowspan="1" colspan="1">0.007</td></tr><tr><td rowspan="1" colspan="1"><abbrev xmlns:xlink="http://www.w3.org/1999/xlink" xlink:title="pelvic-fin length" id="ABBRID0EGZEK" xlink:type="simple">PVFL</abbrev>/<abbrev xmlns:xlink="http://www.w3.org/1999/xlink" xlink:title="distance from the insertion of the pelvic fin to the origin of the anal-fin" id="ABBRID0EKZEK" xlink:type="simple">PVAFL</abbrev></td><td rowspan="1" colspan="1">0.74–2.14</td><td rowspan="1" colspan="1">0.94 ± 0.34</td><td rowspan="1" colspan="1">0.61–0.88</td><td rowspan="1" colspan="1">0.76 ± 0.10</td><td rowspan="1" colspan="1">0.82–1.04</td><td rowspan="1" colspan="1">0.93 ± 0.15</td><td rowspan="1" colspan="1">0.72–1.40</td><td rowspan="1" colspan="1">1.06 ± 0.17</td><td rowspan="1" colspan="1">0.79–1.34</td><td rowspan="1" colspan="1">0.95 ± 0.18</td><td rowspan="1" colspan="1">0.91</td><td rowspan="1" colspan="1">0.056</td><td rowspan="1" colspan="1">0.721</td><td rowspan="1" colspan="1">0.021</td><td rowspan="1" colspan="1">0.392</td></tr><tr><td rowspan="1" colspan="1"><abbrev xmlns:xlink="http://www.w3.org/1999/xlink" xlink:title="head width" id="ABBRID0E61EK" xlink:type="simple">HW</abbrev>/<abbrev xmlns:xlink="http://www.w3.org/1999/xlink" xlink:title="interorbital distance" id="ABBRID0ED2EK" xlink:type="simple">IOD</abbrev></td><td rowspan="1" colspan="1">1.68–2.64</td><td rowspan="1" colspan="1">2.01 ± 0.29</td><td rowspan="1" colspan="1">1.51–1.86</td><td rowspan="1" colspan="1">1.66 ± 0.15</td><td rowspan="1" colspan="1">2.72–2.81</td><td rowspan="1" colspan="1">2.76 ± 0.06</td><td rowspan="1" colspan="1">1.04–2.53</td><td rowspan="1" colspan="1">2.07 ± 0.39</td><td rowspan="1" colspan="1">1.61–2.07</td><td rowspan="1" colspan="1">1.89 ± 0.16</td><td rowspan="1" colspan="1">/</td><td rowspan="1" colspan="1">0.004</td><td rowspan="1" colspan="1">0.015</td><td rowspan="1" colspan="1">0.186</td><td rowspan="1" colspan="1">0.728</td></tr></tbody></table></table-wrap></tp:treatment-sec><ref-list><ref id="B82"><mixed-citation xmlns:xlink="http://www.w3.org/1999/xlink" xlink:type="simple"><person-group><name name-style="western"><surname>Zhao</surname><given-names>YH</given-names></name><name name-style="western"><surname>Zhang</surname><given-names>CG</given-names></name></person-group> (<year>2009</year>) Endemic fishes of <italic><tp:taxon-name><tp:taxon-name-part taxon-name-part-type="genus">Sinocyclocheilus</tp:taxon-name-part></tp:taxon-name></italic> (<tp:taxon-name><tp:taxon-name-part taxon-name-part-type="order">Cypriniformes</tp:taxon-name-part></tp:taxon-name>: <tp:taxon-name><tp:taxon-name-part taxon-name-part-type="family">Cyprinidae</tp:taxon-name-part></tp:taxon-name>) in China species diversity, cave adaptation, systematics and zoogeography. Science Press, Beijing. [In Chinese]</mixed-citation></ref></ref-list></tp:taxon-treatment>
