# Supplementary material for: ﻿Sinocyclocheiluslongicornus (Cypriniformes, Cyprinidae), a new species of microphthalmic hypogean fish from Guizhou, Southwest China
Source: Zookeys. 2023 Jan 17;1141:1–28. doi: 10.3897/zookeys.1141.91501 (PMC10208810; doi:10.3897/zookeys.1141.91501)
Supplement: Supplementary material 3 — Uncorrected p-distance (%) between 52 species of the genus Sinocyclocheilus based on mitochondrial ND4 sequences [file zookeys-1141-001_article-91501__-s003.xlsx]

## Sheet: Sheet1
ID	Species	1	2	3	4	5	6	7	8	9	10	11	12	13	14	15	16	17	18	19	20	21	22	23	24	25	26	27	28	29	30	31	32	33	34	35	36	37	38	39	40	41	42	43	44	45	46	47	48
1	Sinocyclocheilus longihornes sp. nov.
2	Sinocyclocheilus altishoulderus	0.0695297
3	Sinocyclocheilus anatirostris	0.104294	0.0858896
4	Sinocyclocheilus angularis	0.0613497	0.0265849	0.0869121
5	Sinocyclocheilus angustiporus	0.097137	0.0920245	0.0705521	0.0920245
6	Sinocyclocheilus anophthalmus	0.109407	0.100204	0.0889571	0.101227	0.0715746
7	Sinocyclocheilus anshuiensis	0.135992	0.128834	0.124744	0.127812	0.129857	0.144172
8	Sinocyclocheilus bicornutus	0.0562372	0.0255624	0.0828221	0.0173824	0.0869121	0.093047	0.119632
9	Sinocyclocheilus brevibarbatus	0.0664622	0.00715746	0.0848671	0.0255624	0.091002	0.101227	0.125767	0.0245399
10	Sinocyclocheilus brevis	0.108384	0.099182	0.0889571	0.0961145	0.0848671	0.0869121	0.117587	0.0920245	0.0961145
11	Sinocyclocheilus cyphotergous	0.102249	0.104294	0.0981595	0.103272	0.0940695	0.109407	0.122699	0.097137	0.102249	0.101227
12	Sinocyclocheilus donglanensis	0.110429	0.0920245	0.0869121	0.091002	0.0838446	0.0889571	0.123722	0.0889571	0.091002	0.0368098	0.095092
13	Sinocyclocheilus furcodorsalis	0.139059	0.126789	0.117587	0.123722	0.113497	0.126789	0.146217	0.121677	0.125767	0.123722	0.124744	0.118609
14	Sinocyclocheilus grahami	0.103272	0.100204	0.0807771	0.101227	0.0674847	0.0593047	0.138037	0.101227	0.101227	0.0920245	0.108384	0.099182	0.117587
15	Sinocyclocheilus guanyangensis	0.114519	0.101227	0.109407	0.099182	0.105317	0.129857	0.145194	0.0981595	0.102249	0.122699	0.118609	0.118609	0.140082	0.128834
16	Sinocyclocheilus guilinensis	0.114519	0.106339	0.119632	0.105317	0.107362	0.128834	0.142127	0.103272	0.109407	0.127812	0.121677	0.119632	0.140082	0.121677	0.0531697
17	Sinocyclocheilus guishanensis	0.104294	0.099182	0.0766871	0.097137	0.0541922	0.0807771	0.124744	0.095092	0.0981595	0.0879346	0.0940695	0.0817996	0.114519	0.0664622	0.119632	0.117587
18	Sinocyclocheilus huangtianensis	0.110429	0.104294	0.113497	0.100204	0.107362	0.127812	0.146217	0.097137	0.105317	0.120654	0.118609	0.116564	0.144172	0.130879	0.0153374	0.0603272	0.123722
19	Sinocyclocheilus huaningensis	0.104294	0.095092	0.0766871	0.093047	0.0521472	0.0807771	0.128834	0.091002	0.0940695	0.0879346	0.0940695	0.0817996	0.114519	0.0644172	0.117587	0.115542	0.0122699	0.119632
20	Sinocyclocheilus huanjiangensis	0.107362	0.0981595	0.0889571	0.095092	0.0869121	0.0848671	0.119632	0.091002	0.095092	0.00613497	0.103272	0.0347648	0.119632	0.0920245	0.122699	0.127812	0.0889571	0.120654	0.0889571
21	Sinocyclocheilus hugeibarbus	0.105317	0.0889571	0.0817996	0.0879346	0.0746421	0.0838446	0.122699	0.0838446	0.0879346	0.0296524	0.0879346	0.0194274	0.111452	0.0879346	0.114519	0.119632	0.0797546	0.114519	0.0777096	0.0276074
22	Sinocyclocheilus huizeensis	0.107362	0.097137	0.0736196	0.0981595	0.0613497	0.0644172	0.130879	0.0981595	0.0981595	0.0889571	0.110429	0.0940695	0.119632	0.0194274	0.121677	0.121677	0.0674847	0.121677	0.0654397	0.0889571	0.0828221
23	Sinocyclocheilus hyalinus	0.0695297	0.0593047	0.0848671	0.0623722	0.0940695	0.097137	0.131902	0.0613497	0.0593047	0.0889571	0.102249	0.0940695	0.123722	0.0889571	0.102249	0.103272	0.105317	0.107362	0.103272	0.0879346	0.091002	0.0858896
24	Sinocyclocheilus jii	0.114519	0.101227	0.109407	0.099182	0.105317	0.129857	0.145194	0.0981595	0.102249	0.122699	0.118609	0.118609	0.140082	0.128834	0	0.0531697	0.119632	0.0153374	0.117587	0.122699	0.114519	0.121677	0.102249
25	Sinocyclocheilus jiuxuensis	0.0664622	0.0112474	0.0858896	0.0214724	0.091002	0.099182	0.126789	0.0204499	0.0102249	0.0940695	0.103272	0.0889571	0.125767	0.097137	0.099182	0.106339	0.0961145	0.102249	0.0920245	0.093047	0.0858896	0.0940695	0.0593047	0.099182
26	Sinocyclocheilus lateristriatus	0.103272	0.0858896	0.0501022	0.0828221	0.0582822	0.0736196	0.132924	0.0828221	0.0848671	0.0807771	0.095092	0.0787321	0.112474	0.0623722	0.118609	0.120654	0.0541922	0.120654	0.0541922	0.0807771	0.0715746	0.0633947	0.0889571	0.118609	0.0869121
27	Sinocyclocheilus lingyunensis	0.110429	0.095092	0.0879346	0.0940695	0.0838446	0.0899796	0.132924	0.0899796	0.0961145	0.0357873	0.0981595	0.0194274	0.117587	0.0961145	0.121677	0.124744	0.0848671	0.117587	0.0828221	0.0316973	0.0163599	0.091002	0.097137	0.121677	0.0899796	0.0777096
28	Sinocyclocheilus longibarbatus	0.108384	0.099182	0.0920245	0.0961145	0.0940695	0.0920245	0.119632	0.0940695	0.0961145	0.0153374	0.106339	0.0378323	0.122699	0.095092	0.123722	0.126789	0.0899796	0.123722	0.0899796	0.0112474	0.0327198	0.0899796	0.0889571	0.123722	0.0940695	0.0817996	0.0368098
29	Sinocyclocheilus macrocephalus	0.100204	0.0940695	0.0746421	0.091002	0.0511247	0.0736196	0.124744	0.0889571	0.093047	0.0838446	0.091002	0.0817996	0.105317	0.0644172	0.115542	0.113497	0.0204499	0.119632	0.0204499	0.0858896	0.0756646	0.0654397	0.099182	0.115542	0.093047	0.0521472	0.0848671	0.0858896
30	Sinocyclocheilus macrolepis	0.111452	0.102249	0.111452	0.099182	0.100204	0.120654	0.135992	0.097137	0.099182	0.105317	0.110429	0.100204	0.142127	0.115542	0.116564	0.111452	0.109407	0.116564	0.103272	0.104294	0.100204	0.114519	0.105317	0.116564	0.093047	0.111452	0.105317	0.109407	0.103272
31	Sinocyclocheilus macrophthalmus	0.111452	0.0981595	0.0889571	0.099182	0.0848671	0.0869121	0.123722	0.093047	0.097137	0.0306748	0.097137	0.0347648	0.122699	0.095092	0.117587	0.123722	0.0899796	0.113497	0.0879346	0.0286299	0.0296524	0.0899796	0.093047	0.117587	0.095092	0.0828221	0.0316973	0.0337423	0.0879346	0.110429
32	Sinocyclocheilus maculatus	0.110429	0.101227	0.0899796	0.102249	0.0725971	0.00102249	0.145194	0.0940695	0.102249	0.0879346	0.110429	0.0899796	0.127812	0.0603272	0.130879	0.129857	0.0817996	0.128834	0.0817996	0.0858896	0.0848671	0.0654397	0.0981595	0.130879	0.100204	0.0746421	0.091002	0.093047	0.0746421	0.121677	0.0879346
33	Sinocyclocheilus maitianheensis	0.112474	0.101227	0.0899796	0.102249	0.0725971	0.00306748	0.143149	0.0940695	0.102249	0.0879346	0.110429	0.0879346	0.127812	0.0623722	0.130879	0.131902	0.0838446	0.130879	0.0838446	0.0858896	0.0848671	0.0674847	0.0981595	0.130879	0.100204	0.0746421	0.091002	0.093047	0.0766871	0.121677	0.0879346	0.00408998
34	Sinocyclocheilus malacopterus	0.101227	0.091002	0.0674847	0.0920245	0.0419223	0.0756646	0.129857	0.0879346	0.0920245	0.0828221	0.097137	0.0797546	0.111452	0.0623722	0.113497	0.107362	0.0255624	0.115542	0.0235174	0.0838446	0.0736196	0.0644172	0.0981595	0.113497	0.0920245	0.0541922	0.0787321	0.0869121	0.0255624	0.102249	0.0858896	0.0766871	0.0787321
35	Sinocyclocheilus mashanensis	0.0674847	0.00204499	0.0838446	0.0245399	0.0899796	0.0981595	0.126789	0.0235174	0.00715746	0.097137	0.102249	0.0899796	0.124744	0.0981595	0.099182	0.104294	0.097137	0.102249	0.093047	0.0961145	0.0869121	0.095092	0.0572597	0.099182	0.0112474	0.0838446	0.095092	0.097137	0.0920245	0.100204	0.0981595	0.099182	0.099182	0.0889571
36	Sinocyclocheilus microphthalmus	0.111452	0.103272	0.0654397	0.103272	0.100204	0.114519	0.112474	0.0981595	0.102249	0.0961145	0.106339	0.093047	0.121677	0.118609	0.112474	0.115542	0.106339	0.115542	0.106339	0.0940695	0.0899796	0.113497	0.097137	0.112474	0.101227	0.106339	0.0961145	0.097137	0.105317	0.113497	0.0889571	0.115542	0.115542	0.102249	0.101227
37	Sinocyclocheilus multipunctatus	0.107362	0.109407	0.099182	0.108384	0.095092	0.108384	0.125767	0.102249	0.107362	0.100204	0.00715746	0.0981595	0.125767	0.111452	0.121677	0.124744	0.099182	0.123722	0.099182	0.102249	0.091002	0.111452	0.103272	0.121677	0.108384	0.100204	0.101227	0.105317	0.0940695	0.113497	0.100204	0.109407	0.109407	0.100204	0.107362	0.107362
38	Sinocyclocheilus oxycephalus	0.103272	0.101227	0.0777096	0.0981595	0.0521472	0.0828221	0.127812	0.0961145	0.100204	0.0889571	0.0940695	0.0858896	0.112474	0.0674847	0.118609	0.114519	0.0276074	0.122699	0.0255624	0.0899796	0.0777096	0.0705521	0.103272	0.118609	0.0981595	0.0572597	0.0869121	0.093047	0.0276074	0.106339	0.0940695	0.0838446	0.0848671	0.0265849	0.099182	0.108384	0.099182
39	Sinocyclocheilus punctatus	0.0981595	0.099182	0.099182	0.0981595	0.095092	0.105317	0.123722	0.0920245	0.097137	0.0981595	0.0224949	0.0940695	0.127812	0.108384	0.126789	0.125767	0.105317	0.122699	0.103272	0.100204	0.0869121	0.107362	0.099182	0.126789	0.0981595	0.099182	0.097137	0.103272	0.100204	0.107362	0.0940695	0.106339	0.106339	0.104294	0.097137	0.107362	0.0255624	0.103272
40	Sinocyclocheilus purpureus	0.104294	0.0889571	0.0746421	0.0920245	0.0521472	0.0797546	0.129857	0.0899796	0.0920245	0.0879346	0.103272	0.0848671	0.114519	0.0695297	0.118609	0.112474	0.0480573	0.120654	0.0460123	0.0869121	0.0807771	0.0674847	0.0961145	0.118609	0.0940695	0.0644172	0.0858896	0.0879346	0.0460123	0.104294	0.0920245	0.0807771	0.0828221	0.0368098	0.0889571	0.103272	0.106339	0.0511247	0.106339
41	Sinocyclocheilus qiubeiensis	0.108384	0.0981595	0.0746421	0.099182	0.0623722	0.0654397	0.131902	0.099182	0.099182	0.0899796	0.111452	0.095092	0.120654	0.0204499	0.122699	0.122699	0.0685072	0.122699	0.0664622	0.0899796	0.0838446	0.00102249	0.0869121	0.122699	0.095092	0.0644172	0.0920245	0.091002	0.0664622	0.115542	0.091002	0.0664622	0.0685072	0.0654397	0.0961145	0.114519	0.112474	0.0715746	0.108384	0.0685072
42	Sinocyclocheilus qujingensis	0.099182	0.0828221	0.0572597	0.0797546	0.0623722	0.0685072	0.131902	0.0817996	0.0838446	0.0838446	0.0981595	0.0838446	0.115542	0.0654397	0.119632	0.117587	0.0541922	0.121677	0.0541922	0.0838446	0.0766871	0.0644172	0.0920245	0.119632	0.0858896	0.0255624	0.0848671	0.0848671	0.0501022	0.109407	0.0879346	0.0695297	0.0715746	0.0521472	0.0828221	0.104294	0.099182	0.0552147	0.102249	0.0603272	0.0654397
43	Sinocyclocheilus rhinocerous	0.0654397	0.0664622	0.0869121	0.0562372	0.0869121	0.0889571	0.129857	0.0531697	0.0633947	0.0817996	0.103272	0.0828221	0.119632	0.093047	0.106339	0.102249	0.0940695	0.107362	0.0940695	0.0787321	0.0777096	0.0940695	0.0572597	0.106339	0.0593047	0.0807771	0.0858896	0.0838446	0.0889571	0.103272	0.0869121	0.0899796	0.0899796	0.0889571	0.0644172	0.0889571	0.104294	0.0940695	0.100204	0.095092	0.095092	0.0817996
44	Sinocyclocheilus ronganensis	0.115542	0.105317	0.0869121	0.100204	0.0940695	0.104294	0.139059	0.101227	0.106339	0.095092	0.104294	0.0940695	0.118609	0.0981595	0.111452	0.121677	0.099182	0.113497	0.097137	0.095092	0.0899796	0.095092	0.102249	0.111452	0.102249	0.0869121	0.0940695	0.0940695	0.095092	0.114519	0.095092	0.105317	0.107362	0.095092	0.103272	0.104294	0.103272	0.0981595	0.105317	0.100204	0.0961145	0.091002	0.105317
45	Sinocyclocheilus tianlinensis	0.139059	0.126789	0.117587	0.123722	0.113497	0.124744	0.146217	0.121677	0.125767	0.119632	0.124744	0.116564	0.00613497	0.117587	0.140082	0.140082	0.114519	0.144172	0.114519	0.115542	0.109407	0.119632	0.125767	0.140082	0.125767	0.112474	0.115542	0.118609	0.105317	0.141104	0.120654	0.125767	0.125767	0.111452	0.124744	0.121677	0.123722	0.112474	0.127812	0.114519	0.120654	0.113497	0.119632	0.117587
46	Sinocyclocheilus tingi	0.106339	0.103272	0.0817996	0.102249	0.0664622	0.0695297	0.130879	0.100204	0.104294	0.0981595	0.109407	0.099182	0.118609	0.0296524	0.130879	0.120654	0.0664622	0.130879	0.0644172	0.0981595	0.0940695	0.0265849	0.0961145	0.130879	0.100204	0.0633947	0.0981595	0.099182	0.0664622	0.118609	0.097137	0.0705521	0.0725971	0.0644172	0.101227	0.117587	0.108384	0.0695297	0.109407	0.0736196	0.0276074	0.0644172	0.0981595	0.102249	0.116564
47	Sinocyclocheilus wumengshanensis	0.122699	0.115542	0.0940695	0.114519	0.0858896	0.0736196	0.151329	0.114519	0.118609	0.106339	0.122699	0.110429	0.130879	0.0480573	0.141104	0.135992	0.0817996	0.143149	0.0817996	0.106339	0.100204	0.0521472	0.110429	0.141104	0.112474	0.0766871	0.104294	0.103272	0.0797546	0.133947	0.109407	0.0746421	0.0746421	0.0797546	0.115542	0.129857	0.123722	0.0817996	0.120654	0.0879346	0.0531697	0.0736196	0.110429	0.115542	0.126789	0.0511247
48	Sinocyclocheilus xunlensis	0.108384	0.100204	0.095092	0.099182	0.0879346	0.099182	0.128834	0.099182	0.099182	0.0255624	0.101227	0.0460123	0.114519	0.0940695	0.124744	0.123722	0.0889571	0.124744	0.0889571	0.0214724	0.0408998	0.093047	0.0940695	0.124744	0.097137	0.0869121	0.0449898	0.0204499	0.0848671	0.106339	0.0460123	0.100204	0.100204	0.0869121	0.0981595	0.100204	0.100204	0.0899796	0.103272	0.0899796	0.0940695	0.0879346	0.0869121	0.093047	0.110429	0.100204	0.107362
49	Sinocyclocheilus yangzongensis	0.110429	0.105317	0.0940695	0.0981595	0.0797546	0.101227	0.135992	0.0940695	0.106339	0.101227	0.112474	0.097137	0.128834	0.0869121	0.123722	0.125767	0.0848671	0.123722	0.0848671	0.101227	0.0961145	0.0899796	0.103272	0.123722	0.106339	0.0889571	0.0981595	0.102249	0.0869121	0.112474	0.095092	0.102249	0.102249	0.0787321	0.103272	0.106339	0.113497	0.0899796	0.116564	0.0817996	0.091002	0.0858896	0.095092	0.099182	0.126789	0.0920245	0.102249	0.100204
50	Sinocyclocheilus yimenensis	0.107362	0.099182	0.0766871	0.0981595	0.0664622	0.0593047	0.135992	0.0981595	0.100204	0.097137	0.110429	0.100204	0.113497	0.0173824	0.124744	0.121677	0.0685072	0.126789	0.0664622	0.097137	0.0889571	0.0122699	0.0920245	0.124744	0.0981595	0.0633947	0.099182	0.0981595	0.0644172	0.118609	0.0981595	0.0603272	0.0623722	0.0664622	0.097137	0.116564	0.111452	0.0715746	0.108384	0.0695297	0.0132924	0.0623722	0.0940695	0.100204	0.113497	0.0265849	0.0480573	0.099182
51	Sinocyclocheilus yishanensis	0.102249	0.0920245	0.0807771	0.0889571	0.0828221	0.091002	0.123722	0.0869121	0.091002	0.0470348	0.0920245	0.0449898	0.113497	0.100204	0.102249	0.110429	0.0797546	0.104294	0.0797546	0.0470348	0.0419223	0.095092	0.091002	0.102249	0.091002	0.0756646	0.0480573	0.0480573	0.0736196	0.107362	0.0511247	0.0920245	0.0920245	0.0705521	0.0899796	0.0899796	0.093047	0.0828221	0.093047	0.0879346	0.0961145	0.0787321	0.0828221	0.0940695	0.111452	0.097137	0.109407	0.0552147
52	Sinocyclocheilus zhenfengensis	0.0623722	0.0286299	0.0869121	0.0204499	0.0920245	0.0981595	0.126789	0.0194274	0.0276074	0.095092	0.105317	0.0899796	0.122699	0.0981595	0.102249	0.103272	0.0961145	0.101227	0.0940695	0.0940695	0.091002	0.093047	0.0562372	0.102249	0.0235174	0.0858896	0.095092	0.095092	0.0920245	0.093047	0.100204	0.099182	0.099182	0.093047	0.0265849	0.103272	0.108384	0.100204	0.0981595	0.093047	0.0940695	0.0828221	0.0521472	0.102249	0.122699	0.097137	0.111452	0.0981595
[truncated: 4 more columns]
